# Supplementary material for: De novo Sequencing of the Leaf Transcriptome Reveals Complex Light-Responsive Regulatory Networks in Camellia sinensis cv. Baijiguan
Source: Front Plant Sci. 2016 Mar 21;7:332. doi: 10.3389/fpls.2016.00332 (PMC4801010; doi:10.3389/fpls.2016.00332)
Supplement: Supplementary file 2 [file DataSheet2.XLSX]

## Sheet: Table S1
Table S1 | Primers used for quantitative RT-PCR
Gene no.	Functional annotation		Primer sequence (5’-3’)
GADPH	glyceraldehyde-3-phosphate dehydrogenase	GADPH	F: TTGGCATCGTTGAGGGTCT
			R: CAGTGGGAACACGGAAAGC
comp74494_c1	Magnesium-chelatase subunit chlD, chloroplast precursor	chlD, bchD	F: GACGACAGCAACAGCACCAT
			R: CCTTCAAGCTCTACCCAATCCT
comp58887_c0	magnesium-chelatase subunit chlI, chloroplastic-like	chlI, bchI	F: GCACCCAATGGCAAATCAA
			R: GGGCATGGAAGTCCAAGAAA
comp71558_c0	chlorophyll synthase	chlG, bchG	F: GTGCCGAAGCCAAAAGAAG
			R: GAAATGGGATGCGGGAAA
comp69964_c0	magnesium chelatase H subunit	chlH	F: ACAACCCATCTGAAGCCACCAT
			R: GAGTCCCTTGTAAAGCCCAGCA
comp69555_c0	ferritin heavy chain	FTH1	F: CACCTTCAGCGATAAGGATACG
			R: GATGGTTGGGAAAGGACACG
comp67229_c0	violaxanthin de-epoxidase	VDE	F: TGAAGGAGTGCAGGGTGGAA
			R: GGCATTCGGTCTCATCAGGTC
comp38841_c0	photosystem II 10kDa protein	PsbR	F: ATTCAGGCCAGTGGTAAGAAGATC
			R: TCGAGTCCATCCGTCAAGTCC
comp66018_c0	enoyl-CoA hydratase/3-hydroxyacyl-CoA dehydrogenase	MFP2	F: GCAAGACAACAAGCCAAACAGA
			R: AACAATGCCTTCCTCAATCACA
comp39831_c1	leucoanthocyanidin reductase	LAR	F: ACAACCCTTGATGAAAATGTCG
			R: TTTGTGGGAGAAGAAGATTGGA
comp38864_c0	chalcone synthase	CHS	F: AGGGACCTGCCACGGTTATG
			R: TCGCTGTTTGTGATCCGAAAG
comp67942_c0	flavonol synthase	FLS	F: TCAAGGAGGCTGTGGGTGGT
			R: CCTGGGACTTCATTTGGGACA
comp38880_c0	superoxide dismutase, Cu-Zn family	SOD1	F: GCGGGTGACCTGGGAAACAT
			R: CCCTGCCGATGACAGCATT
comp71851_c0	superoxide dismutase, Fe-Mn family	SOD2	F: TGGTTGGGCATGGCTTACA
			R: GGTTCACGGCATTGGGACT
comp53870_c0	light-harvesting complex I chlorophyll a/b binding protein 2	LHCA2	F: GTTTGTGAACCACTTCCTCCTG
			R: GCTTGTGCGAACCATTTGAG
comp38856_c0	ribulose-1,5-bisphosphate carboxylase/oxygenase small subunit	rbcS	F: ACAGACTCGTCGCAGGTGTTGA
			R: CTTGTGGGCGATGAAACTGATG
comp36449_c0	jasmonate ZIM domain-containing protein	JAZ	F: TCCTCCAAACCTCTTCCCAATA
			R: CACAGAGCCAGAAGCAATCACA
comp72299_c0	auxin responsive GH3 gene family	GH3	F: ACACTGAGTATCTCCAGCAGTTCG
			R: CGGCTGAAGATCCTCGTATGTC
comp38740_c0	transcription factor HY5 (Plant G-box-binding factors)	HY5	F: ATCCCACATTCCCTTCCATC
			R: ATTTCACCTTCACAGAACCCAC
comp69588_c0	transcription factor MYB	MYB	F: GCTATTGCTGCCCAATTACCAG
			R: GGAACGATCATTAGAGCGTGGT
comp74256_c0	E3 ubiquitin-protein ligase	COP1	F: GCTGTTTACCGTGAGACCGA
			R: GCACATTGCGATTATGGGAT

## Sheet: Table S2
Table S2 | Pigment contents in yellow-leaf and green-leaf cultivars. Data with different letters (a, b) in the same column represent significance at the level of P < 0.01.
Condition	Variety	Samples	Chl a	Chl b	Chl a	Total Chl	Carotenoid	Carotenoid
			(μg•g−1)	(μg•g−1)	/Chl b	(μg•g−1)	(μg•g−1)	/Total Chl
Nature	Rougui	Second leaf	1222.42±15.43a	696.90±9.23a	1.75a	1919.32±15.49a	284.39±5.25a	0.15a
	Baijiguan		94.98±2.33b	21.93±1.23b	4.33b	116.91±5.30b	110.38±3.23b	0.94b

## Sheet: Table S3
Table S3 | Statistics of DEGs at different time points. Clean reads for the samples were mapped to the reference sequences derived from our C. sinensis transcriptome data.
Sample	Raw Reads	Clean reads	Clean bases	Error(%)	Q20(%)	Q30(%)	GC(%)	Total mapped
T3d_Z_1	16583777	16408506	1.64G	0.03	97.09	90.94	46.44	15001684(91.43%)
T3d_Z_2	17064937	16888377	1.69G	0.03	97.08	90.88	46.3	15443958(91.45%)
T3d_W_1	16345583	16173786	1.62G	0.03	97.17	91.09	46.21	14898085(92.11%)
T3d_W_2	19245737	19049295	1.9G	0.03	97.16	91.08	46.37	17581211(92.29%)
T6d_Z_1	16018116	15853902	1.59G	0.03	97.15	91.12	45.93	14458930(91.20%)
T6d_Z_2	21235356	21017371	2.1G	0.03	97.2	91.26	45.71	19136846(91.05%)
T6d_W_1	17528926	17348274	1.73G	0.03	97.14	91.06	46.54	16015034(92.31%)
T6d_W_2	16041371	15874462	1.59G	0.03	97.09	90.91	46.79	14670998(92.42%)

## Sheet: Table S4
Table S4 | Differentially co-expressed genes of the T6d_Z vs. T6d_W group compared to the T3d_Z vs. T3d_W group.
Table S4A Differentially co-expressed genes that were up-regulated in the T6d_Z vs. T6d_W group compared to the T3d_Z vs. T3d_W group.
Gene_id	T3d_Z1_readcount(T3d_Z1vsT3d_W1)	T3d_W1_readcount(T3d_Z1vsT3d_W1)	log2.Fold_change(T3d_Z1vsT3d_W1)	p.value(T3d_Z1vsT3d_W1)	padj(T3d_Z1vsT3d_W1)	Signature(T3d_Z1vsT3d_W1)	T6d_Z1_readcount(T6d_Z1vsT6d_W1)	T6d_W1_readcount(T6d_Z1vsT6d_W1)	log2.Fold_change(T6d_Z1vsT6d_W1)	p.value(T6d_Z1vsT6d_W1)	padj(T6d_Z1vsT6d_W1)	Signature(T6d_Z1vsT6d_W1)	Gene Length	NR GI	NR ID	NR Score	NR Evalue	NR Description	NT GI	NT ID	NT Score	NT Evalue	NT Description	KO ID	KO Name	KO Description	Http Link	Swissprot ID	Swissprot Score	Swissprot Evalue	Swissprot Description	PFAM ID	PFAM description	Gene Ontology Biological Pathway	BP Description	Gene Ontology Molecular Function	MF Description	Gene Ontology Cellular Component	CC Description	KOG ID	KOG Description
comp26185_c0	10.8476	0	Inf	0.00033505	0.0096598	TRUE	21.3229	0	Inf	6.05e-07	3e-05	TRUE	356	14423478	AAK62421.1	423	6.78e-50	glutamate dehydrogenase 2 [Arabidopsis thaliana] >gi|18377568|gb|AAL66950.1| glutamate dehydrogenase 2 [Arabidopsis thaliana]	272725400	EU715396.2	287	1.89e-147	Camellia sinensis GDH2 mRNA, complete cds	--	--	--	--	Q38946	424	2.59e-49	Glutamate dehydrogenase 2 OS=Arabidopsis thaliana GN=GDH2 PE=1 SV=1	PF02812//PF02954	Glu/Leu/Phe/Val dehydrogenase, dimerisation domain//Bacterial regulatory protein, Fis family	GO:0006520//GO:0055114	cellular amino acid metabolic process//oxidation-reduction process	GO:0043565//GO:0016491	sequence-specific DNA binding//oxidoreductase activity	--	--	KOG2250	Glutamate/leucine/phenylalanine/valine dehydrogenases
comp36897_c0	12.7866	0	Inf	7.52e-05	0.0026691	TRUE	16.5051	0	Inf	1.38e-05	0.00049422	TRUE	627	--	--	--	--	--	--	--	--	--	--	--	--	--	--	--	--	--	--	PF13639	Ring finger domain	--	--	GO:0005515//GO:0008270	protein binding//zinc ion binding	--	--	--	--
comp39030_c0	13.7257	0	Inf	3.61e-05	0.001399	TRUE	20.3899	1.17308	4.1195	4.31e-05	0.0013627	TRUE	287	--	--	--	--	--	--	--	--	--	--	--	--	--	--	--	--	--	--	--	--	--	--	--	--	--	--	--	--
comp59492_c2	67.7837	0	Inf	5.41e-07	3.26e-05	TRUE	143.46	10.0609	3.8338	4.94e-12	6.2e-10	TRUE	263	--	--	--	--	--	--	--	--	--	--	--	--	--	--	--	--	--	--	--	--	--	--	--	--	--	--	--	--
comp59693_c0	21.7562	0	Inf	4.72e-06	0.00022545	TRUE	22.5179	0	Inf	2.71e-07	1.45e-05	TRUE	208	255558386	XP_002520220.1	272	2.58e-27	UDP-glucosyltransferase, putative [Ricinus communis] >gi|223540712|gb|EEF42275.1| UDP-glucosyltransferase, putative [Ricinus communis]	--	--	--	--	--	--	--	--	--	O48676	157	1.69e-12	UDP-glycosyltransferase 74B1 OS=Arabidopsis thaliana GN=UGT74B1 PE=1 SV=1	--	--	GO:0008152	metabolic process	GO:0047215	indole-3-acetate beta-glucosyltransferase activity	--	--	--	--
comp66271_c0	31.8447	0	Inf	3.39e-06	0.00016876	TRUE	33.1247	0.556632	5.895	4.28e-09	3.29e-07	TRUE	769	--	--	--	--	--	--	--	--	--	--	--	--	--	--	--	--	--	--	--	--	--	--	--	--	--	--	--	--
comp68430_c0	225.427	0.466396	8.9169	6.24e-06	0.00028944	TRUE	132.913	0	Inf	8.84e-12	1.07e-09	TRUE	836	224115672	XP_002332114.1	433	1.77e-50	predicted protein [Populus trichocarpa] >gi|222874934|gb|EEF12065.1| predicted protein [Populus trichocarpa]	--	--	--	--	--	--	--	--	--	Q9LXB5	385	1.56e-44	Flowering-promoting factor 1-like protein 2 OS=Arabidopsis thaliana GN=FLP2 PE=2 SV=1	--	--	GO:0009739//GO:0009911	response to gibberellin stimulus//positive regulation of flower development	--	--	--	--	--	--
comp69544_c0	90.2961	0.466396	7.597	5.45e-20	2.73e-17	TRUE	220.497	20.3196	3.4398	6.86e-26	4.85e-23	TRUE	661	--	--	--	--	--	--	--	--	--	--	--	--	--	--	--	--	--	--	--	--	--	--	--	--	--	--	--	--
comp33363_c0	4157.35	52.5943	6.3046	3.18e-95	6.76e-91	TRUE	4261.83	86.288	5.6262	1.66e-11	1.92e-09	TRUE	726	351726956	NP_001237144.1	294	1.6e-30	uncharacterized protein LOC100305819 precursor [Glycine max] >gi|255626695|gb|ACU13692.1| unknown [Glycine max]	--	--	--	--	--	--	--	--	--	Q93X17	283	5.87e-30	Snakin-2 OS=Solanum tuberosum GN=SN2 PE=1 SV=1	PF02513	Spin/Ssty Family	GO:0007276	gamete generation	--	--	--	--	--	--
comp76814_c0	22075.5	281.272	6.2943	1.01e-172	8.56e-168	TRUE	51371.7	463.324	6.7928	8.02e-08	4.78e-06	TRUE	961	290578583	ADD51186.1	686	1.26e-86	tumor-related protein [Vitis cinerea var. helleri x Vitis riparia]	--	--	--	--	--	--	--	--	--	P13087	579	1.72e-71	Miraculin OS=Richadella dulcifica PE=1 SV=3	PF00197	Trypsin and protease inhibitor	GO:0010951	negative regulation of endopeptidase activity	GO:0004866	endopeptidase inhibitor activity	--	--	--	--
comp34880_c0	40.4514	0.533484	6.2446	2.28e-12	3.84e-10	TRUE	57.1757	1.78953	4.9977	4.42e-09	3.38e-07	TRUE	588	224123132	XP_002330346.1	493	1.02e-60	predicted protein [Populus trichocarpa] >gi|222871550|gb|EEF08681.1| predicted protein [Populus trichocarpa]	359477408	XM_002273030.2	139	6.06e-65	PREDICTED: Vitis vinifera uncharacterized LOC100259559 (LOC100259559), mRNA	--	--	--	--	Q0E1D7	399	1.16e-47	Flowering-promoting factor 1-like protein 3 OS=Oryza sativa subsp. japonica GN=Os02g0460200 PE=2 SV=1	PF04650	YSIRK type signal peptide	--	--	--	--	GO:0016020	membrane	--	--
comp62114_c1	37.4514	0.533484	6.1334	1.68e-11	2.43e-09	TRUE	107.193	18.967	2.4986	3.53e-11	3.84e-09	TRUE	781	--	--	--	--	--	--	--	--	--	--	--	--	--	--	--	--	--	--	PF06457//PF11910	Ectatomin//Cyanobacterial and plant NDH-1 subunit O	GO:0009405//GO:0006811//GO:0006118//GO:0055114	pathogenesis//ion transport//electron transport//oxidation-reduction process	GO:0005216//GO:0016655	ion channel activity//oxidoreductase activity, acting on NAD(P)H, quinone or similar compound as acceptor	GO:0005576//GO:0005886	extracellular region//plasma membrane	--	--
comp59492_c3	494.791	7.73069	6.0001	4.64e-05	0.0017537	TRUE	1080.55	94.8636	3.5098	1.83e-07	1.02e-05	TRUE	658	255580537	XP_002531093.1	637	6.25e-77	cytochrome P450, putative [Ricinus communis] >gi|223529339|gb|EEF31307.1| cytochrome P450, putative [Ricinus communis]	356537340	XM_003537138.1	35	4.44e-07	PREDICTED: Glycine max cytochrome P450 93A1-like (LOC100805931), partial mRNA	--	--	--	--	Q9LSF8	547	6.41e-65	Cytochrome P450 82G1 OS=Arabidopsis thaliana GN=CYP82G1 PE=1 SV=1	PF00067	Cytochrome P450	GO:0009813//GO:0055114//GO:0006118	flavonoid biosynthetic process//oxidation-reduction process//electron transport	GO:0009055//GO:0016711//GO:0005506//GO:0020037//GO:0016705	electron carrier activity//flavonoid 3'-monooxygenase activity//iron ion binding//heme binding//oxidoreductase activity, acting on paired donors, with incorporation or reduction of molecular oxygen	--	--	KOG0156	Cytochrome P450 CYP2 subfamily
comp69675_c1	57.0247	0.932792	5.9339	4.34e-16	1.3e-13	TRUE	62.1791	3.45943	4.1678	5.1e-12	6.38e-10	TRUE	585	--	--	--	--	--	--	--	--	--	--	--	--	--	--	--	--	--	--	--	--	--	--	--	--	--	--	--	--
comp74382_c0	2300.52	37.66	5.9328	1.32e-139	5.62e-135	TRUE	1582.76	22.1689	6.1578	1.75e-28	1.64e-25	TRUE	793	296086145	CBI31586.3	349	1.14e-37	unnamed protein product [Vitis vinifera]	--	--	--	--	--	--	--	--	--	--	--	--	--	--	--	--	--	--	--	--	--	--	--
comp65793_c2	27.5123	0.466396	5.8824	1.47e-08	1.21e-06	TRUE	29.5018	3.89642	2.9206	4.63e-05	0.0014524	TRUE	885	--	--	--	--	--	--	--	--	--	--	--	--	--	--	--	--	--	--	--	--	--	--	--	--	--	--	--	--
comp59492_c0	105.948	1.86558	5.8276	5.48e-05	0.0020271	TRUE	230.029	18.1529	3.6635	2.65e-08	1.75e-06	TRUE	225	255580537	XP_002531093.1	254	1.88e-24	cytochrome P450, putative [Ricinus communis] >gi|223529339|gb|EEF31307.1| cytochrome P450, putative [Ricinus communis]	--	--	--	--	--	--	--	--	--	Q9LSF8	217	1.82e-20	Cytochrome P450 82G1 OS=Arabidopsis thaliana GN=CYP82G1 PE=1 SV=1	PF00067	Cytochrome P450	GO:0055114	oxidation-reduction process	GO:0046872//GO:0004497//GO:0005506//GO:0016705//GO:0020037	metal ion binding//monooxygenase activity//iron ion binding//oxidoreductase activity, acting on paired donors, with incorporation or reduction of molecular oxygen//heme binding	--	--	--	--
comp59492_c1	463.73	8.26417	5.8103	4.81e-06	0.00022941	TRUE	969.051	89.8721	3.4306	3.44e-09	2.71e-07	TRUE	766	224122014	XP_002330709.1	671	1.65e-81	cytochrome P450 [Populus trichocarpa] >gi|222872313|gb|EEF09444.1| cytochrome P450 [Populus trichocarpa]	--	--	--	--	--	--	--	--	--	O49394	577	1.24e-68	Cytochrome P450 82C2 OS=Arabidopsis thaliana GN=CYP82C2 PE=2 SV=2	PF00067	Cytochrome P450	GO:0055114	oxidation-reduction process	GO:0005506//GO:0020037//GO:0005488//GO:0016705//GO:0016491	iron ion binding//heme binding//binding//oxidoreductase activity, acting on paired donors, with incorporation or reduction of molecular oxygen//oxidoreductase activity	--	--	KOG0156	Cytochrome P450 CYP2 subfamily
comp77372_c0	2419.82	47.1124	5.6827	9.6e-14	2.02e-11	TRUE	8297.57	189.238	5.4544	9.33e-59	6.14e-55	TRUE	2191	294861496	ADF45510.1	2782	0	type 2 ribosome-inactivating protein precursor [Camellia sinensis] >gi|294861498|gb|ADF45511.1| type 2 ribosome-inactivating protein precursor [Camellia sinensis]	294861497	GU951536.1	1869	0	Camellia sinensis putative type 2 ribosome-inactivating protein CsRIP2 precursor, gene, complete cds	--	--	--	--	P02879	1439	0	Ricin OS=Ricinus communis PE=1 SV=1	PF00161	Ribosome inactivating protein	GO:0017148//GO:0006952	negative regulation of translation//defense response	GO:0030598	rRNA N-glycosylase activity	--	--	--	--
comp36449_c0	146.113	2.86546	5.6722	0.00015601	0.0050102	TRUE	199.797	31.7513	2.6536	8.73e-11	8.93e-09	TRUE	1088	224053547	XP_002297866.1	439	2.76e-49	predicted protein [Populus trichocarpa] >gi|222845124|gb|EEE82671.1| predicted protein [Populus trichocarpa]	--	--	--	--	--	K13464	JAZ	jasmonate ZIM domain-containing protein	http://www.genome.jp/dbget-bin/www_bget?ko:K13464	Q93ZM9	280	9.52e-28	Protein TIFY 9 OS=Arabidopsis thaliana GN=TIFY9 PE=1 SV=1	--	--	--	--	--	--	--	--	--	--
comp39108_c0	23.5885	0.466396	5.6604	2.26e-07	1.48e-05	TRUE	38.9137	3.51925	3.4669	5.6e-07	2.8e-05	TRUE	376	--	--	--	--	--	--	--	--	--	--	--	--	--	--	--	--	--	--	--	--	--	--	--	--	--	--	--	--
comp79863_c0	409.514	8.80087	5.5401	7.84e-24	5.52e-21	TRUE	452.419	15.0108	4.9136	1.01e-12	1.42e-10	TRUE	786	224139380	XP_002323084.1	414	1.45e-46	predicted protein [Populus trichocarpa] >gi|222867714|gb|EEF04845.1| predicted protein [Populus trichocarpa]	--	--	--	--	--	--	--	--	--	--	--	--	--	--	--	--	--	--	--	--	--	--	--
comp28685_c0	24.0276	0.533484	5.4931	1.48e-06	8.07e-05	TRUE	27.3903	4.63251	2.5638	0.00019201	0.0050101	TRUE	644	--	--	--	--	--	--	--	--	--	--	--	--	--	--	--	--	--	--	--	--	--	--	--	--	--	--	--	--
comp70885_c0	483.12	10.9987	5.457	1.46e-07	9.93e-06	TRUE	460.811	30.6614	3.9097	1.36e-23	7.77e-21	TRUE	2248	224062075	XP_002300742.1	2372	0	cytokinin oxidase [Populus trichocarpa] >gi|222842468|gb|EEE80015.1| cytokinin oxidase [Populus trichocarpa]	225458156	XM_002280761.1	632	0	PREDICTED: Vitis vinifera cytokinin dehydrogenase 5-like (LOC100267760), mRNA	K00279	E1.5.99.12	cytokinin dehydrogenase	http://www.genome.jp/dbget-bin/www_bget?ko:K00279	Q67YU0	2019	0	Cytokinin dehydrogenase 5 OS=Arabidopsis thaliana GN=CKX5 PE=2 SV=1	PF01565//PF09265	FAD binding domain//Cytokinin dehydrogenase 1, FAD and cytokinin binding	GO:0032940//GO:0006040//GO:0022900//GO:0009690//GO:0055114	secretion by cell//amino sugar metabolic process//electron transport chain//cytokinin metabolic process//oxidation-reduction process	GO:0019139//GO:0050660//GO:0008762//GO:0016491	cytokinin dehydrogenase activity//flavin adenine dinucleotide binding//UDP-N-acetylmuramate dehydrogenase activity//oxidoreductase activity	GO:0016023//GO:0009536	cytoplasmic membrane-bounded vesicle//plastid	KOG4730	D-arabinono-1, 4-lactone oxidase
comp62114_c0	42.3752	0.99988	5.4053	5.16e-12	8.17e-10	TRUE	103.608	36.2044	1.5169	9.17e-06	0.00034467	TRUE	680	--	--	--	--	--	--	--	--	--	--	--	--	--	--	--	--	--	--	--	--	--	--	--	--	--	--	--	--
comp71205_c0	514.435	13.1965	5.2848	2.07e-09	2.01e-07	TRUE	923.821	65.8488	3.8104	1.32e-32	1.77e-29	TRUE	1288	134038596	ABO48366.1	547	2.47e-63	C-repeat binding facor 5 [Populus trichocarpa]	--	--	--	--	--	--	--	--	--	Q8S9Z5	357	9.24e-38	Dehydration-responsive element-binding protein 1F OS=Oryza sativa subsp. japonica GN=DREB1F PE=3 SV=1	PF00847	AP2 domain	GO:0006355	regulation of transcription, DNA-dependent	GO:0003700	sequence-specific DNA binding transcription factor activity	GO:0005667	transcription factor complex	--	--
comp238396_c0	17.7409	0.466396	5.2494	1.38e-05	0.00059189	TRUE	12.1183	0	Inf	0.0003318	0.008069	TRUE	672	3986149	BAA34937.1	966	9.08e-131	PR-1 like protein [Camellia sinensis]	3986148	AB015047.1	610	0	Camellia sinensis mRNA for PR-1 like protein, complete cds	--	--	--	--	Q41495	352	4.11e-39	STS14 protein OS=Solanum tuberosum GN=STS14 PE=2 SV=1	--	--	--	--	--	--	--	--	KOG3017	Defense-related protein containing SCP domain
comp58440_c0	13263	354.034	5.2274	1.55e-69	1.88e-65	TRUE	17970.4	1163.66	3.9489	2.05e-13	3.12e-11	TRUE	866	388498748	AFK37440.1	359	1.93e-39	unknown [Lotus japonicus]	56606539	AY835931.1	82	4.41e-33	Codonopsis lanceolata dormancy-associated protein (DRM) mRNA, complete cds	--	--	--	--	Q05349	355	5.1e-40	Auxin-repressed 12.5 kDa protein OS=Fragaria ananassa PE=2 SV=1	--	--	--	--	--	--	--	--	--	--
comp209422_c0	18.7409	0.533484	5.1346	6.79e-06	0.00031199	TRUE	24.984	0	Inf	7.06e-08	4.26e-06	TRUE	774	169908354	ACB05475.1	656	5.8e-83	LIM domain protein 2b [Nicotiana tabacum]	169908353	EU496813.1	212	2.13e-105	Nicotiana tabacum LIM domain protein 2b mRNA, complete cds	K09377	CSRP	cysteine and glycine-rich protein	http://www.genome.jp/dbget-bin/www_bget?ko:K09377	P29675	371	2.11e-41	Pollen-specific protein SF3 OS=Helianthus annuus GN=SF3 PE=2 SV=1	PF00412	LIM domain	--	--	GO:0008270//GO:0046872	zinc ion binding//metal ion binding	--	--	KOG1700	Regulatory protein MLP and related LIM proteins
comp79669_c0	70.1742	2.06685	5.0854	1.35e-10	1.65e-08	TRUE	96.5586	3.45943	4.8028	6.16e-06	0.0002414	TRUE	279	--	--	--	--	--	--	--	--	--	--	--	--	--	--	--	--	--	--	--	--	--	--	--	--	--	--	--	--
comp32332_c0	112.958	3.33186	5.0833	1.9e-17	6.86e-15	TRUE	52.9744	1.72971	4.9367	1.39e-08	9.66e-07	TRUE	635	--	--	--	--	--	--	--	--	--	--	--	--	--	--	--	--	--	--	--	--	--	--	--	--	--	--	--	--
comp73527_c0	1280.04	37.7942	5.0819	6.21e-29	7.67e-26	TRUE	2633.64	142.094	4.2121	2.27e-06	9.86e-05	TRUE	1998	359495139	XP_002264394.2	2140	0	PREDICTED: laccase-14 [Vitis vinifera]	225462760	XM_002272653.1	340	3.94e-176	PREDICTED: Vitis vinifera laccase-14-like (LOC100258642), mRNA	--	--	--	--	Q84J37	1669	0	Laccase-15 OS=Arabidopsis thaliana GN=TT10 PE=1 SV=1	PF07731//PF00394//PF07732//PF01691	Multicopper oxidase//Multicopper oxidase//Multicopper oxidase//Adenovirus E1B 19K protein / small t-antigen	GO:0043066//GO:0055114	negative regulation of apoptotic process//oxidation-reduction process	GO:0005507//GO:0016491//GO:0005521	copper ion binding//oxidoreductase activity//lamin binding	--	--	KOG1263	Multicopper oxidases
comp36422_c0	15.7714	0.466396	5.0796	5.48e-05	0.0020265	TRUE	18.4094	0.556632	5.0476	2.68e-05	0.00088913	TRUE	489	--	--	--	--	--	--	--	--	--	--	--	--	--	--	--	--	--	--	--	--	--	--	--	--	--	--	--	--
comp52847_c0	187.477	5.59997	5.0651	8.12e-05	0.0028607	TRUE	203.037	6.24259	5.0235	3.13e-35	5.36e-32	TRUE	745	--	--	--	--	--	--	--	--	--	--	--	--	--	--	--	--	--	--	--	--	--	--	--	--	--	--	--	--
comp73424_c1	422.389	13.6629	4.9502	9.22e-59	5.61e-55	TRUE	601.413	57.8815	3.3772	1.52e-42	3.93e-39	TRUE	3855	297743362	CBI36229.3	4834	0	unnamed protein product [Vitis vinifera]	359482653	XM_003632754.1	905	0	PREDICTED: Vitis vinifera pleiotropic drug resistance protein 1-like (LOC100241161), mRNA	--	--	--	--	Q76CU2	4549	0	Pleiotropic drug resistance protein 1 OS=Nicotiana tabacum GN=PDR1 PE=2 SV=1	PF03193//PF00005//PF01061	Protein of unknown function, DUF258//ABC transporter//ABC-2 type transporter	--	--	GO:0005525//GO:0005524//GO:0016887//GO:0003924	GTP binding//ATP binding//ATPase activity//GTPase activity	GO:0016020	membrane	KOG0065	Pleiotropic drug resistance proteins (PDR1-15), ABC superfamily
comp83803_c0	74.8723	2.53324	4.8854	2.87e-18	1.14e-15	TRUE	103.597	7.9723	3.6998	7.45e-06	0.00028601	TRUE	399	224112010	XP_002316052.1	186	4.15e-16	predicted protein [Populus trichocarpa] >gi|222865092|gb|EEF02223.1| predicted protein [Populus trichocarpa]	--	--	--	--	--	--	--	--	--	--	--	--	--	PF05817	Oligosaccharyltransferase subunit Ribophorin II	GO:0006487	protein N-linked glycosylation	--	--	GO:0016021//GO:0008250	integral to membrane//oligosaccharyltransferase complex	--	--
comp74711_c5	1189.37	42.9181	4.7925	6.26e-09	5.51e-07	TRUE	2572.21	245.463	3.3894	3e-08	1.96e-06	TRUE	1148	7798632	AAF69770.1	930	4.05e-121	class I chitinase [Boechera holboellii]	379047274	JQ289153.1	87	9.81e-36	Hippophae rhamnoides class I chitinase mRNA, complete cds	K01183	E3.2.1.14	chitinase	http://www.genome.jp/dbget-bin/www_bget?ko:K01183	P29059	922	1.4e-120	Endochitinase 3 OS=Nicotiana tabacum GN=CHN14 PE=3 SV=1	PF00182	Chitinase class I	GO:0006032//GO:0005975//GO:0016998	chitin catabolic process//carbohydrate metabolic process//cell wall macromolecule catabolic process	GO:0008061//GO:0004568	chitin binding//chitinase activity	--	--	KOG4742	Predicted chitinase
comp64491_c0	103.854	3.79826	4.7731	5.31e-23	3.51e-20	TRUE	87.7085	1.17308	6.2243	7.98e-06	0.00030409	TRUE	865	147790298	CAN69977.1	335	7.57e-35	hypothetical protein VITISV_011279 [Vitis vinifera]	--	--	--	--	--	--	--	--	--	--	--	--	--	PF03896	Translocon-associated protein (TRAP), alpha subunit	--	--	--	--	GO:0005783	endoplasmic reticulum	--	--
comp55437_c0	404.252	14.995	4.7527	1.61e-57	8.57e-54	TRUE	248.083	7.71477	5.0071	6.44e-14	1.04e-11	TRUE	650	224115468	XP_002317041.1	121	1.73e-06	predicted protein [Populus trichocarpa] >gi|222860106|gb|EEE97653.1| predicted protein [Populus trichocarpa]	--	--	--	--	--	--	--	--	--	--	--	--	--	--	--	--	--	--	--	--	--	--	--
comp56669_c0	141.879	5.33162	4.7339	1.2e-13	2.49e-11	TRUE	172.095	17.3387	3.3111	8.9e-22	4.11e-19	TRUE	597	--	--	--	--	--	--	--	--	--	--	--	--	--	--	--	--	--	--	--	--	--	--	--	--	--	--	--	--
comp63367_c0	37.0581	1.39919	4.7271	9.49e-07	5.43e-05	TRUE	76.7253	5.92523	3.6948	1.55e-09	1.28e-07	TRUE	599	--	--	--	--	--	--	--	--	--	--	--	--	--	--	--	--	--	--	--	--	--	--	--	--	--	--	--	--
comp28240_c0	23.5428	0.932792	4.6576	2.36e-06	0.00012305	TRUE	31.0514	4.63251	2.7448	4.45e-05	0.0014016	TRUE	440	225463811	XP_002271010.1	359	1.47e-38	PREDICTED: alpha-galactosidase-like [Vitis vinifera]	--	--	--	--	--	--	--	--	--	Q42656	334	3.88e-36	Alpha-galactosidase OS=Coffea arabica PE=1 SV=1	--	--	--	--	--	--	--	--	--	--
comp29714_c0	35.0428	1.46628	4.5789	3.2e-09	3e-07	TRUE	73.1571	18.1711	2.0093	1.08e-05	0.00039746	TRUE	962	--	--	--	--	--	--	--	--	--	--	--	--	--	--	--	--	--	--	--	--	--	--	--	--	--	--	--	--
comp74711_c6	194.29	8.12999	4.5788	1.47e-06	8.05e-05	TRUE	369.85	38.2332	3.274	1.93e-07	1.07e-05	TRUE	249	226532726	NP_001142232.1	128	1.41e-07	uncharacterized protein LOC100274400 precursor [Zea mays] >gi|194707724|gb|ACF87946.1| unknown [Zea mays]	--	--	--	--	--	--	--	--	--	P51613	118	2.95e-07	Basic endochitinase OS=Vitis vinifera GN=CHIT1B PE=2 SV=1	PF00187	Chitin recognition protein	GO:0006032//GO:0016998	chitin catabolic process//cell wall macromolecule catabolic process	GO:0008061//GO:0004568	chitin binding//chitinase activity	--	--	--	--
comp39564_c0	424.245	18.132	4.5483	1.75e-06	9.43e-05	TRUE	865.38	232.357	1.897	1.5e-15	3.1e-13	TRUE	1107	348076045	AEP60132.1	386	9.93e-41	JAZ1 [Vitis rupestris]	--	--	--	--	--	K13464	JAZ	jasmonate ZIM domain-containing protein	http://www.genome.jp/dbget-bin/www_bget?ko:K13464	Q9LMA8	295	3.68e-29	Protein TIFY 10A OS=Arabidopsis thaliana GN=TIFY10A PE=1 SV=1	--	--	--	--	--	--	--	--	--	--
comp283974_c0	23.1647	0.99988	4.534	1.59e-06	8.65e-05	TRUE	13.6678	0	Inf	0.00011084	0.0031045	TRUE	567	--	--	--	--	--	--	--	--	--	--	--	--	--	--	--	--	--	--	--	--	--	--	--	--	--	--	--	--
comp66315_c1	42.9819	1.86558	4.526	5.22e-07	3.16e-05	TRUE	41.5819	2.28635	4.1848	3.76e-09	2.94e-07	TRUE	368	--	--	--	--	--	--	--	--	--	--	--	--	--	--	--	--	--	--	--	--	--	--	--	--	--	--	--	--
comp51826_c0	32.9666	1.46628	4.4908	1.15e-08	9.57e-07	TRUE	59.7294	7.59513	2.9753	3.97e-09	3.09e-07	TRUE	433	--	--	--	--	--	--	--	--	--	--	--	--	--	--	--	--	--	--	--	--	--	--	--	--	--	--	--	--
comp25593_c0	31.1647	1.39919	4.4773	0.00019973	0.006217	TRUE	55.8281	3.08226	4.1789	7.15e-12	8.75e-10	TRUE	1178	147778256	CAN65138.1	1356	0	hypothetical protein VITISV_020491 [Vitis vinifera]	255542893	XM_002512464.1	325	5.01e-168	Ricinus communis Nicotianamine synthase, putative, mRNA	K05953	E2.5.1.43	nicotianamine synthase	http://www.genome.jp/dbget-bin/www_bget?ko:K05953	Q9XGI7	1188	6.23e-161	Nicotianamine synthase OS=Solanum lycopersicum GN=CHLN PE=2 SV=1	PF03059//PF13691	Nicotianamine synthase protein//tRNase Z endonuclease	GO:0008033//GO:0010043//GO:0006826//GO:0030418	tRNA processing//response to zinc ion//iron ion transport//nicotianamine biosynthetic process	GO:0030410	nicotianamine synthase activity	--	--	--	--
comp72299_c0	241.434	10.8645	4.4739	2.88e-40	6.8e-37	TRUE	764.721	42.0333	4.1853	1.04e-09	8.86e-08	TRUE	2293	255567939	XP_002524947.1	2704	0	Indole-3-acetic acid-amido synthetase GH3.3, putative [Ricinus communis] >gi|223535782|gb|EEF37444.1| Indole-3-acetic acid-amido synthetase GH3.3, putative [Ricinus communis]	40217940	AY378167.1	374	0	Cichorium intybus auxin response element-like mRNA, partial sequence	K14487	GH3	auxin responsive GH3 gene family	http://www.genome.jp/dbget-bin/www_bget?ko:K14487	O82333	2497	0	Probable indole-3-acetic acid-amido synthetase GH3.1 OS=Arabidopsis thaliana GN=GH3.1 PE=2 SV=1	PF01890	Cobalamin synthesis G C-terminus	GO:0009236	cobalamin biosynthetic process	--	--	--	--	--	--
comp65186_c0	21.6495	0.99988	4.4364	4.27e-06	0.00020643	TRUE	29.3709	3.02244	3.2806	7.99e-06	0.00030426	TRUE	1406	260177092	ACX33889.1	1775	0	flavin monooxygenase-like protein [Solanum lycopersicum]	224069996	XM_002303063.1	332	7.71e-172	Populus trichocarpa flavine-containing monoxygenase (FML3), mRNA	--	--	--	--	Q9SVU0	1637	0	Flavin-containing monooxygenase YUCCA8 OS=Arabidopsis thaliana GN=YUC8 PE=2 SV=1	PF07992//PF01266//PF00743//PF00070	Pyridine nucleotide-disulphide oxidoreductase//FAD dependent oxidoreductase//Flavin-binding monooxygenase-like//Pyridine nucleotide-disulphide oxidoreductase	GO:0055114	oxidation-reduction process	GO:0050660//GO:0016491//GO:0004499//GO:0050661	flavin adenine dinucleotide binding//oxidoreductase activity//N,N-dimethylaniline monooxygenase activity//NADP binding	--	--	KOG1399	Flavin-containing monooxygenase
comp69588_c0	241.8	11.398	4.407	2.94e-16	8.95e-14	TRUE	199.993	25.7896	2.9551	6.58e-21	2.69e-18	TRUE	1092	224126823	XP_002319935.1	637	5.83e-78	predicted protein [Populus trichocarpa] >gi|222858311|gb|EEE95858.1| predicted protein [Populus trichocarpa]	84181131	DQ277669.1	65	1.58e-23	Vitis vinifera isolate GNS4 MYB-like protein mRNA, partial cds	K09422	MYBP	myb proto-oncogene protein, plant	http://www.genome.jp/dbget-bin/www_bget?ko:K09422	Q7XBH4	479	1.35e-55	Myb-related protein Myb4 OS=Oryza sativa subsp. japonica GN=MYB4 PE=2 SV=2	PF00249	Myb-like DNA-binding domain	--	--	GO:0003682	chromatin binding	GO:0000785	chromatin	KOG0048	Transcription factor, Myb superfamily
comp64557_c0	4176.12	197.944	4.399	5.35e-62	4.14e-58	TRUE	11018.5	589.187	4.2251	3.04e-69	3.71e-65	TRUE	2444	225446170	XP_002271585.1	3083	0	PREDICTED: probable 1-deoxy-D-xylulose-5-phosphate synthase, chloroplastic [Vitis vinifera] >gi|297735326|emb|CBI17766.3| unnamed protein product [Vitis vinifera]	225446169	XM_002271549.1	959	0	PREDICTED: Vitis vinifera probable 1-deoxy-D-xylulose-5-phosphate synthase, chloroplastic-like (LOC100247834), mRNA	K01662	dxs	1-deoxy-D-xylulose-5-phosphate synthase	http://www.genome.jp/dbget-bin/www_bget?ko:K01662	Q6YU51	2708	0	Probable 1-deoxy-D-xylulose-5-phosphate synthase 2, chloroplastic OS=Oryza sativa subsp. japonica GN=Os07g0190000 PE=2 SV=1	PF02775//PF13292//PF02780//PF00676	Thiamine pyrophosphate enzyme, C-terminal TPP binding domain//1-deoxy-D-xylulose-5-phosphate synthase//Transketolase, C-terminal domain//Dehydrogenase E1 component	GO:0008152//GO:0006694//GO:0016114	metabolic process//steroid biosynthetic process//terpenoid biosynthetic process	GO:0030976//GO:0016624//GO:0003824//GO:0008661	thiamine pyrophosphate binding//oxidoreductase activity, acting on the aldehyde or oxo group of donors, disulfide as acceptor//catalytic activity//1-deoxy-D-xylulose-5-phosphate synthase activity	--	--	KOG0523	Transketolase
comp69675_c0	59.3723	2.93255	4.3396	9.86e-09	8.36e-07	TRUE	80.8338	2.9028	4.7994	9.93e-10	8.5e-08	TRUE	374	--	--	--	--	--	--	--	--	--	--	--	--	--	--	--	--	--	--	--	--	--	--	--	--	--	--	--	--
comp51725_c0	20.1038	0.99988	4.3296	1.52e-05	0.00064822	TRUE	38.6302	0	Inf	6.95e-12	8.52e-10	TRUE	1408	--	--	--	--	--	--	--	--	--	--	--	--	--	--	--	--	--	--	PF07959	L-fucokinase	--	--	GO:0016772	transferase activity, transferring phosphorus-containing groups	--	--	--	--
comp73587_c0	4332.6	219.35	4.3039	9.37e-105	2.66e-100	TRUE	8455.37	396.312	4.4152	8.28e-27	6.55e-24	TRUE	2229	225469115	XP_002269781.1	1623	0	PREDICTED: (E,E)-alpha-farnesene synthase [Vitis vinifera] >gi|297744878|emb|CBI38337.3| unnamed protein product [Vitis vinifera] >gi|313755432|gb|ADR74207.1| (E)-beta-ocimene/(E,E)-alpha-farnesene synthase [Vitis vinifera]	--	--	--	--	--	--	--	--	--	Q84LB2	1444	0	(E,E)-alpha-farnesene synthase OS=Malus domestica GN=AFS1 PE=1 SV=2	PF01397//PF03936	Terpene synthase, N-terminal domain//Terpene synthase family, metal binding domain	GO:0008152	metabolic process	GO:0000287//GO:0010333//GO:0016829//GO:0046872	magnesium ion binding//terpene synthase activity//lyase activity//metal ion binding	--	--	--	--
comp67697_c0	3238.46	167.571	4.2725	7.35e-25	5.69e-22	TRUE	4286.28	400.682	3.4192	4.93e-07	2.5e-05	TRUE	1144	350996666	AEQ37175.1	1224	7.04e-166	xyloglucan endotransglucosylase/hydrolase [Diospyros kaki]	187372967	EU494953.1	469	0	Actinidia deliciosa xyloglucan endotransglucosylase/hydrolase 8 mRNA, complete cds	K08235	E2.4.1.207	xyloglucan:xyloglucosyl transferase	http://www.genome.jp/dbget-bin/www_bget?ko:K08235	P35694	1167	2.2e-158	Brassinosteroid-regulated protein BRU1 OS=Glycine max PE=2 SV=1	PF06955//PF00722	Xyloglucan endo-transglycosylase (XET) C-terminus//Glycosyl hydrolases family 16	GO:0006073//GO:0005975	cellular glucan metabolic process//carbohydrate metabolic process	GO:0004553//GO:0016762	hydrolase activity, hydrolyzing O-glycosyl compounds//xyloglucan:xyloglucosyl transferase activity	GO:0048046//GO:0005618	apoplast//cell wall	--	--
comp57432_c0	48.9209	2.53324	4.2714	1.27e-06	7.07e-05	TRUE	69.1032	12.3473	2.4846	2.32e-08	1.55e-06	TRUE	1044	225457062	XP_002279841.1	668	6.67e-84	PREDICTED: uncharacterized protein LOC100253569 [Vitis vinifera] >gi|297733800|emb|CBI15047.3| unnamed protein product [Vitis vinifera]	--	--	--	--	--	--	--	--	--	Q9FLI1	120	2.11e-06	Transcription factor bHLH36 OS=Arabidopsis thaliana GN=BHLH36 PE=2 SV=1	PF04977//PF00010//PF05121	Septum formation initiator//Helix-loop-helix DNA-binding domain//Gas vesicle protein K	GO:0031412//GO:0007049	gas vesicle organization//cell cycle	GO:0046983	protein dimerization activity	--	--	--	--
comp52226_c0	137.12	7.46555	4.199	0.00015001	0.0048521	TRUE	155.683	14.1368	3.4611	3.06e-21	1.3e-18	TRUE	513	359476112	XP_002282530.2	181	3.04e-13	PREDICTED: UPF0481 protein At3g47200-like [Vitis vinifera]	--	--	--	--	--	--	--	--	--	--	--	--	--	PF01442	Apolipoprotein A1/A4/E domain	GO:0042157//GO:0006869	lipoprotein metabolic process//lipid transport	GO:0008289	lipid binding	GO:0005576	extracellular region	--	--
comp91843_c0	18.2257	0.99988	4.1881	4.14e-05	0.0015849	TRUE	54.3549	9.82165	2.4684	8.91e-07	4.27e-05	TRUE	230	--	--	--	--	--	--	--	--	--	--	--	--	--	--	--	--	--	--	--	--	--	--	--	--	--	--	--	--
comp60210_c1	27.5733	1.53336	4.1685	3.53e-07	2.24e-05	TRUE	20.9683	2.22653	3.2353	0.00025185	0.0063319	TRUE	413	--	--	--	--	--	--	--	--	--	--	--	--	--	--	--	--	--	--	--	--	--	--	--	--	--	--	--	--
comp68010_c0	2236.44	124.717	4.1645	9.57e-38	1.94e-34	TRUE	2535.88	120.666	4.3934	2.22e-07	1.21e-05	TRUE	2909	408833346	AFU93069.1	1632	0	chloroplast 1-deoxy-D-xylulose-5-phosphate synthase [Eucommia ulmoides]	94421689	DQ473433.1	602	0	Hevea brasiliensis putative 1-deoxy-D-xylulose 5-phosphate synthase (DXS2) mRNA, complete cds	K01662	dxs	1-deoxy-D-xylulose-5-phosphate synthase	http://www.genome.jp/dbget-bin/www_bget?ko:K01662	O22567	1444	0	1-deoxy-D-xylulose-5-phosphate synthase 1, chloroplastic OS=Oryza sativa subsp. japonica GN=CLA1 PE=2 SV=2	PF13292//PF02775//PF00676//PF02780	1-deoxy-D-xylulose-5-phosphate synthase//Thiamine pyrophosphate enzyme, C-terminal TPP binding domain//Dehydrogenase E1 component//Transketolase, C-terminal domain	GO:0006694//GO:0008152//GO:0016114	steroid biosynthetic process//metabolic process//terpenoid biosynthetic process	GO:0030976//GO:0008661//GO:0003824//GO:0016624	thiamine pyrophosphate binding//1-deoxy-D-xylulose-5-phosphate synthase activity//catalytic activity//oxidoreductase activity, acting on the aldehyde or oxo group of donors, disulfide as acceptor	--	--	KOG0523	Transketolase
comp64297_c0	54.4942	3.06673	4.1513	6.75e-11	8.7e-09	TRUE	87.8455	2.84298	4.9495	6.22e-13	8.98e-11	TRUE	1255	87116459	BAE79382.1	382	1.14e-36	unnamed protein product [Ipomoea batatas]	--	--	--	--	--	--	--	--	--	P0C2F6	328	1.14e-31	Putative ribonuclease H protein At1g65750 OS=Arabidopsis thaliana GN=At1g65750 PE=3 SV=1	--	--	--	--	--	--	--	--	--	--
comp31162_c0	68.479	3.86534	4.147	8.11e-15	2.03e-12	TRUE	41.6964	0.556632	6.2271	8.16e-08	4.85e-06	TRUE	320	--	--	--	--	--	--	--	--	--	--	--	--	--	--	--	--	--	--	--	--	--	--	--	--	--	--	--	--
comp39985_c1	122.278	6.93207	4.1407	2.26e-23	1.5e-20	TRUE	174.097	16.5428	3.3956	3.25e-22	1.58e-19	TRUE	765	255546541	XP_002514330.1	1135	2.82e-151	aldehyde dehydrogenase, putative [Ricinus communis] >gi|223546786|gb|EEF48284.1| aldehyde dehydrogenase, putative [Ricinus communis]	--	--	--	--	--	K12355	REF1	coniferyl-aldehyde dehydrogenase	http://www.genome.jp/dbget-bin/www_bget?ko:K12355	Q56YU0	951	1.06e-124	Aldehyde dehydrogenase family 2 member C4 OS=Arabidopsis thaliana GN=ALDH2C4 PE=1 SV=2	PF00171	Aldehyde dehydrogenase family	GO:0042572//GO:0008152//GO:0055114	retinol metabolic process//metabolic process//oxidation-reduction process	GO:0001758//GO:0016491	retinal dehydrogenase activity//oxidoreductase activity	--	--	KOG2450	Aldehyde dehydrogenase
comp65476_c0	1755.3	100.25	4.13	1.29e-42	3.32e-39	TRUE	2382.24	349.342	2.7696	2.95e-10	2.77e-08	TRUE	1379	16902296	BAB71853.1	1073	7.15e-142	phosphoenolpyruvate carboxylase kinase [Flaveria trinervia]	126470866	AB272061.1	211	1.39e-104	Flaveria bidentis PEPC-PK mRNA for phosphoenolpyruvate carboxylase kinase, complete cds	--	--	--	--	Q9SPK4	781	5.21e-99	Phosphoenolpyruvate carboxylase kinase 1 OS=Arabidopsis thaliana GN=PPCK1 PE=1 SV=1	PF06293//PF00069//PF07714	Lipopolysaccharide kinase (Kdo/WaaP) family//Protein kinase domain//Protein tyrosine kinase	GO:0016310//GO:0006468//GO:0009069//GO:0009103	phosphorylation//protein phosphorylation//serine family amino acid metabolic process//lipopolysaccharide biosynthetic process	GO:0005524//GO:0004672//GO:0004674//GO:0016773	ATP binding//protein kinase activity//protein serine/threonine kinase activity//phosphotransferase activity, alcohol group as acceptor	GO:0016020	membrane	KOG0032	Ca2+/calmodulin-dependent protein kinase, EF-Hand protein superfamily
comp70886_c0	108.705	6.3315	4.1017	4.31e-07	2.66e-05	TRUE	80.8338	7.9723	3.3419	7.24e-07	3.53e-05	TRUE	1115	171854681	BAG16530.1	968	4.94e-127	putative phosphate-induced protein [Capsicum chinense]	--	--	--	--	--	--	--	--	--	--	--	--	--	--	--	--	--	--	--	--	--	--	--
comp64311_c0	635.173	38.6599	4.0382	1.51e-60	9.87e-57	TRUE	889.45	32.529	4.7731	1.19e-07	6.89e-06	TRUE	850	532754	AAA21135.1	974	1.88e-130	RNase NE [Nicotiana alata]	532753	U13256.1	211	8.43e-105	Nicotiana alata RNase NE mRNA, complete cds	K01166	E3.1.27.1	ribonuclease T2	http://www.genome.jp/dbget-bin/www_bget?ko:K01166	P80022	936	8.31e-126	Extracellular ribonuclease LE OS=Solanum lycopersicum PE=1 SV=2	PF00445	Ribonuclease T2 family	--	--	GO:0003723//GO:0033897	RNA binding//ribonuclease T2 activity	--	--	--	--
comp26201_c0	78.0399	4.79814	4.0237	8.31e-08	5.93e-06	TRUE	74.8922	1.2329	5.9247	1.55e-18	4.66e-16	TRUE	1179	414881181	DAA58312.1	511	2.22e-60	TPA: hypothetical protein ZEAMMB73_793150 [Zea mays]	255563131	XM_002522524.1	165	4.4e-79	Ricinus communis conserved hypothetical protein, mRNA	--	--	--	--	--	--	--	--	--	--	--	--	--	--	--	--	--	--
comp72853_c0	578.71	36.1873	3.9993	7.95e-39	1.78e-35	TRUE	626.614	47.0014	3.7368	2.05e-10	1.97e-08	TRUE	978	225458245	XP_002282213.1	410	4.19e-46	PREDICTED: uncharacterized protein LOC100259078 [Vitis vinifera]	--	--	--	--	--	--	--	--	--	--	--	--	--	--	--	--	--	--	--	--	--	--	--
comp53783_c1	39.4971	2.53324	3.9627	8.34e-09	7.16e-07	TRUE	45.0357	4.87179	3.2085	4.89e-08	3.05e-06	TRUE	427	358248852	NP_001239951.1	548	4.17e-68	uncharacterized protein LOC100817978 [Glycine max] >gi|255641230|gb|ACU20892.1| unknown [Glycine max]	356556245	XM_003546389.1	145	1.99e-68	PREDICTED: Glycine max transcription factor bHLH35-like (LOC100817061), mRNA	--	--	--	--	Q700E3	413	7.45e-49	Transcription factor bHLH27 OS=Arabidopsis thaliana GN=BHLH27 PE=2 SV=1	PF00010	Helix-loop-helix DNA-binding domain	--	--	GO:0046983	protein dimerization activity	--	--	--	--
comp39985_c0	103.476	6.86498	3.9139	1.63e-19	7.63e-17	TRUE	153.576	10.3783	3.8873	2.64e-23	1.45e-20	TRUE	725	255546535	XP_002514327.1	994	2.85e-130	aldehyde dehydrogenase, putative [Ricinus communis] >gi|223546783|gb|EEF48281.1| aldehyde dehydrogenase, putative [Ricinus communis]	270147814	BT114766.1	110	9.98e-49	Picea glauca clone GQ03601_M05 mRNA sequence	K12355	REF1	coniferyl-aldehyde dehydrogenase	http://www.genome.jp/dbget-bin/www_bget?ko:K12355	Q56YU0	911	6.47e-119	Aldehyde dehydrogenase family 2 member C4 OS=Arabidopsis thaliana GN=ALDH2C4 PE=1 SV=2	PF00171	Aldehyde dehydrogenase family	GO:0055114//GO:0008152//GO:0042572	oxidation-reduction process//metabolic process//retinol metabolic process	GO:0016491//GO:0001758	oxidoreductase activity//retinal dehydrogenase activity	--	--	KOG2450	Aldehyde dehydrogenase
comp39208_c1	145.366	9.86462	3.8813	6.68e-25	5.27e-22	TRUE	184.731	28.0526	2.7192	0.00025788	0.0064644	TRUE	912	224121108	XP_002318498.1	1238	1.86e-168	predicted protein [Populus trichocarpa] >gi|222859171|gb|EEE96718.1| predicted protein [Populus trichocarpa]	357464226	XM_003602347.1	235	4.13e-118	Medicago truncatula 1-aminocyclopropane-1-carboxylate oxidase (MTR_3g092890) mRNA, complete cds	--	--	--	--	Q7XZQ7	509	1.44e-59	Flavanone 3-dioxygenase OS=Petroselinum crispum GN=FHT PE=1 SV=1	PF03171	2OG-Fe(II) oxygenase superfamily	GO:0055114	oxidation-reduction process	GO:0016706//GO:0016491	oxidoreductase activity, acting on paired donors, with incorporation or reduction of molecular oxygen, 2-oxoglutarate as one donor, and incorporation of one atom each of oxygen into both donors//oxidoreductase activity	--	--	KOG0143	Iron/ascorbate family oxidoreductases
comp72535_c0	758.423	51.588	3.8779	0.00012658	0.0042045	TRUE	1607.7	178.543	3.1707	8.47e-06	0.0003202	TRUE	954	225470749	XP_002267610.1	716	1.9e-91	PREDICTED: uncharacterized protein LOC100251502 [Vitis vinifera] >gi|302143863|emb|CBI22724.3| unnamed protein product [Vitis vinifera]	--	--	--	--	--	--	--	--	--	--	--	--	--	--	--	--	--	--	--	--	--	--	--
comp73424_c0	51.4057	3.53312	3.8629	1.31e-05	0.00056719	TRUE	48.173	9.5043	2.3416	4.46e-06	0.00018094	TRUE	775	75326590	Q76CU2.1	842	8.74e-101	RecName: Full=Pleiotropic drug resistance protein 1; AltName: Full=NtPDR1 >gi|41052472|dbj|BAD07483.1| PDR-type ABC transporter 1 [Nicotiana tabacum]	224054163	XM_002298087.1	270	1.22e-137	Populus trichocarpa pleiotropic drug resistance, ABC transporter family protein (PtrPDR12), mRNA	--	--	--	--	Q76CU2	842	5.9e-102	Pleiotropic drug resistance protein 1 OS=Nicotiana tabacum GN=PDR1 PE=2 SV=1	PF00005//PF06414//PF00004//PF03266//PF00437//PF05496	ABC transporter//Zeta toxin//ATPase family associated with various cellular activities (AAA)//NTPase//Type II/IV secretion system protein//Holliday junction DNA helicase ruvB N-terminus	GO:0006810//GO:0006200//GO:0006310//GO:0006281	transport//ATP catabolic process//DNA recombination//DNA repair	GO:0009378//GO:0016301//GO:0005524//GO:0016887	four-way junction helicase activity//kinase activity//ATP binding//ATPase activity	GO:0016021//GO:0009379//GO:0005657	integral to membrane//Holliday junction helicase complex//replication fork	KOG0065	Pleiotropic drug resistance proteins (PDR1-15), ABC superfamily
comp117040_c0	28.6647	1.99976	3.8414	2.06e-05	0.000846	TRUE	18.0001	1.2329	3.8679	0.00017727	0.0046841	TRUE	387	--	--	--	--	--	--	--	--	--	--	--	--	--	--	--	--	--	--	--	--	--	--	--	--	--	--	--	--
comp61502_c0	97.2808	6.79789	3.839	1.27e-08	1.05e-06	TRUE	71.6075	5.24896	3.77	6.19e-13	8.97e-11	TRUE	394	--	--	--	--	--	--	--	--	--	--	--	--	--	--	--	--	--	--	--	--	--	--	--	--	--	--	--	--
comp66488_c0	143.461	10.1298	3.824	0.00018336	0.0057623	TRUE	170.605	21.3548	2.998	4.5e-19	1.46e-16	TRUE	1968	225440560	XP_002276415.1	2095	0	PREDICTED: laccase-7 [Vitis vinifera]	--	--	--	--	--	--	--	--	--	Q9SR40	1751	0	Laccase-7 OS=Arabidopsis thaliana GN=LAC7 PE=2 SV=1	PF07731//PF00394//PF07732	Multicopper oxidase//Multicopper oxidase//Multicopper oxidase	GO:0046688//GO:0046274//GO:0055114//GO:0010228	response to copper ion//lignin catabolic process//oxidation-reduction process//vegetative to reproductive phase transition of meristem	GO:0005507//GO:0016491//GO:0052716	copper ion binding//oxidoreductase activity//hydroquinone:oxygen oxidoreductase activity	GO:0048046	apoplast	KOG1263	Multicopper oxidases
comp69126_c0	297.163	20.9975	3.823	1.79e-05	0.00074793	TRUE	423.599	46.3069	3.1934	9.02e-16	1.94e-13	TRUE	1681	225452805	XP_002283468.1	1410	0	PREDICTED: vacuolar amino acid transporter 1 [Vitis vinifera] >gi|296082904|emb|CBI22205.3| unnamed protein product [Vitis vinifera]	--	--	--	--	--	--	--	--	--	P47082	340	1.21e-32	Vacuolar amino acid transporter 1 OS=Saccharomyces cerevisiae (strain ATCC 204508 / S288c) GN=AVT1 PE=1 SV=1	--	--	--	--	--	--	GO:0016020	membrane	KOG1303	Amino acid transporters
comp28906_c0	46.8904	3.46604	3.7579	5.55e-10	5.92e-08	TRUE	48.5823	7.53531	2.6887	4.8e-07	2.43e-05	TRUE	791	--	--	--	--	--	--	--	--	--	--	--	--	--	--	--	--	--	--	--	--	--	--	--	--	--	--	--	--
comp67658_c0	1027.93	78.4313	3.7122	1.49e-26	1.43e-23	TRUE	1106.64	12.0299	6.5234	1.24e-105	2.66e-101	TRUE	2119	225468409	XP_002263191.1	937	1.04e-117	PREDICTED: uncharacterized protein LOC100261530 [Vitis vinifera]	--	--	--	--	--	--	--	--	--	--	--	--	--	--	--	--	--	--	--	--	--	--	--
comp56924_c0	80.0704	6.19732	3.6916	1.88e-05	0.0007827	TRUE	190.869	12.1678	3.9714	2.61e-13	3.93e-11	TRUE	525	359482313	XP_003632753.1	170	2.71e-13	PREDICTED: putative phytosulfokines 6-like isoform 1 [Vitis vinifera] >gi|297740068|emb|CBI30250.3| unnamed protein product [Vitis vinifera]	--	--	--	--	--	--	--	--	--	--	--	--	--	PF06404	Phytosulfokine precursor protein (PSK)	GO:0007165//GO:0040007//GO:0008283	signal transduction//growth//cell proliferation	GO:0008083	growth factor activity	GO:0005576	extracellular region	--	--
comp75231_c2	89.7351	6.99916	3.6804	1.26e-16	4.08e-14	TRUE	200.222	61.7313	1.6975	0.00010607	0.0029856	TRUE	296	--	--	--	--	--	189011723	AC226020.1	46	1.44e-13	Solanum lycopersicum chromosome 6 clone C06SLm0127C05, complete sequence	--	--	--	--	--	--	--	--	--	--	--	--	--	--	--	--	--	--
comp61998_c0	45.9057	3.60021	3.6725	2.43e-09	2.33e-07	TRUE	46.8689	7.09832	2.7231	0.00020258	0.005238	TRUE	1281	225429317	XP_002271252.1	1844	0	PREDICTED: probable indole-3-acetic acid-amido synthetase GH3.1 [Vitis vinifera]	300680023	HM146086.1	313	2.56e-161	Dimocarpus longan GH3 (GH3-1) mRNA, complete cds	K14487	GH3	auxin responsive GH3 gene family	http://www.genome.jp/dbget-bin/www_bget?ko:K14487	O82333	1638	0	Probable indole-3-acetic acid-amido synthetase GH3.1 OS=Arabidopsis thaliana GN=GH3.1 PE=2 SV=1	--	--	GO:0032940//GO:0009416//GO:0009733	secretion by cell//response to light stimulus//response to auxin stimulus	--	--	GO:0009536//GO:0016023	plastid//cytoplasmic membrane-bounded vesicle	--	--
comp39586_c0	65.7533	5.19744	3.6612	7.87e-05	0.0027821	TRUE	73.19	6.48186	3.4972	1.32e-12	1.79e-10	TRUE	310	388252787	AFK24457.1	167	8.35e-13	expansin 4 [Ziziphus jujuba]	94962950	DQ499635.1	88	6.81e-37	Vasconcellea cundinamarcensis expansin precursor (Exp2) mRNA, complete cds	--	--	--	--	Q40636	146	4.14e-11	Expansin-A2 OS=Oryza sativa subsp. japonica GN=EXPA2 PE=2 SV=2	--	--	--	--	--	--	--	--	--	--
comp76111_c1	19.2562	1.53336	3.6505	6.92e-05	0.0024759	TRUE	32.7319	5.18914	2.6571	4.22e-05	0.001338	TRUE	505	--	--	--	--	--	--	--	--	--	--	--	--	--	--	--	--	--	--	--	--	--	--	--	--	--	--	--	--
comp58295_c0	196.028	15.7329	3.6392	6.34e-29	7.71e-26	TRUE	320.919	56.386	2.5088	5.11e-15	9.74e-13	TRUE	595	255546567	XP_002514343.1	299	3.56e-31	conserved hypothetical protein [Ricinus communis] >gi|223546799|gb|EEF48297.1| conserved hypothetical protein [Ricinus communis]	--	--	--	--	--	--	--	--	--	--	--	--	--	--	--	--	--	--	--	--	--	--	--
comp76816_c0	20096.6	1626.75	3.6269	3.2e-21	1.77e-18	TRUE	25634.4	3569.78	2.8442	5.6e-10	4.98e-08	TRUE	634	295792206	ADG29118.1	379	3.65e-43	gamma-expansin natriuretic peptide [Alnus glutinosa]	--	--	--	--	--	--	--	--	--	Q9ZP41	339	2.44e-38	EG45-like domain containing protein OS=Citrus jambhiri GN=CjBAp12 PE=1 SV=1	PF00967//PF00320	Barwin family//GATA zinc finger	GO:0042742//GO:0006355//GO:0050832	defense response to bacterium//regulation of transcription, DNA-dependent//defense response to fungus	GO:0008270//GO:0043565//GO:0003700	zinc ion binding//sequence-specific DNA binding//sequence-specific DNA binding transcription factor activity	GO:0005667	transcription factor complex	--	--
comp66315_c0	1013.63	82.3127	3.6223	6.14e-62	4.36e-58	TRUE	946.387	93.8466	3.3341	5.99e-16	1.31e-13	TRUE	1926	224118416	XP_002317813.1	320	3.2e-32	predicted protein [Populus trichocarpa] >gi|222858486|gb|EEE96033.1| predicted protein [Populus trichocarpa]	156616409	AC209184.1	115	4.53e-51	Populus trichocarpa clone POP031-J16, complete sequence	--	--	--	--	P46897	309	5.56e-30	Homeobox-leucine zipper protein ATHB-7 OS=Arabidopsis thaliana GN=ATHB-7 PE=2 SV=2	PF01527//PF13411//PF02183//PF00046//PF05920	Transposase//MerR HTH family regulatory protein//Homeobox associated leucine zipper//Homeobox domain//Homeobox KN domain	GO:0006313//GO:0006355	transposition, DNA-mediated//regulation of transcription, DNA-dependent	GO:0003700//GO:0043565//GO:0004803//GO:0003677//GO:0000976	sequence-specific DNA binding transcription factor activity//sequence-specific DNA binding//transposase activity//DNA binding//transcription regulatory region sequence-specific DNA binding	GO:0005667//GO:0005634	transcription factor complex//nucleus	KOG0483	Transcription factor HEX, contains HOX and HALZ domains
comp73437_c0	89.9332	7.53264	3.5776	3.57e-06	0.00017672	TRUE	110.969	15.6272	2.828	3.93e-13	5.79e-11	TRUE	1626	--	--	--	--	--	--	--	--	--	--	--	--	--	--	--	--	--	--	PF03248	Rer1 family	--	--	--	--	GO:0016021	integral to membrane	--	--
comp64290_c2	2182.1	183.489	3.572	1.86e-72	2.64e-68	TRUE	2435.39	501.19	2.2807	1.05e-07	6.12e-06	TRUE	226	308445171	ADO32740.1	205	2.73e-19	auxin-repressed protein [Camellia sinensis]	308445170	HQ225758.1	220	2e-110	Camellia sinensis cultivar Longjing 43 auxin-repressed protein (ARP) mRNA, complete cds	--	--	--	--	Q05349	118	4.22e-08	Auxin-repressed 12.5 kDa protein OS=Fragaria ananassa PE=2 SV=1	--	--	--	--	--	--	--	--	--	--
comp67661_c2	17.2714	1.46628	3.5582	0.00023907	0.0072534	TRUE	26.6645	1.2329	4.4348	1.24e-06	5.74e-05	TRUE	306	82697971	ABB89020.1	240	1.25e-22	CXE carboxylesterase [Actinidia deliciosa]	--	--	--	--	--	--	--	--	--	Q9LT10	161	7.28e-13	Probable carboxylesterase 18 OS=Arabidopsis thaliana GN=CXE18 PE=2 SV=1	--	--	--	--	GO:0052689	carboxylic ester hydrolase activity	--	--	--	--
comp58405_c0	35.8752	3.06673	3.5482	7.14e-08	5.17e-06	TRUE	43.6934	9.2052	2.2469	3.35e-05	0.0010895	TRUE	1352	225445412	XP_002285021.1	1878	0	PREDICTED: cytochrome P450 734A1-like [Vitis vinifera]	224088062	XM_002308276.1	251	7.9e-127	Populus trichocarpa cytochrome P450 (CYP734A9), mRNA	--	--	--	--	O48786	1763	0	Cytochrome P450 734A1 OS=Arabidopsis thaliana GN=CYP734A1 PE=2 SV=1	PF00067	Cytochrome P450	GO:0006118//GO:0055114//GO:0010268//GO:0016131//GO:0009741//GO:0009416	electron transport//oxidation-reduction process//brassinosteroid homeostasis//brassinosteroid metabolic process//response to brassinosteroid stimulus//response to light stimulus	GO:0009055//GO:0016705//GO:0008395//GO:0020037//GO:0005506	electron carrier activity//oxidoreductase activity, acting on paired donors, with incorporation or reduction of molecular oxygen//steroid hydroxylase activity//heme binding//iron ion binding	--	--	KOG0157	Cytochrome P450 CYP4/CYP19/CYP26 subfamilies
comp36568_c0	173.711	14.8672	3.5465	4.09e-26	3.75e-23	TRUE	254.5	65.6511	1.9548	3.79e-13	5.6e-11	TRUE	1427	378405610	AFB82644.1	1549	0	NAC transcription factor [Camellia sinensis]	378405609	JN857066.1	1272	0	Camellia sinensis cultivar Longjing 43 NAC transcription factor (NAC1) mRNA, complete cds	--	--	--	--	Q84TE6	815	2.31e-103	NAC domain-containing protein 21/22 OS=Arabidopsis thaliana GN=NAC021 PE=1 SV=2	PF02365	No apical meristem (NAM) protein	GO:0006355	regulation of transcription, DNA-dependent	GO:0003677	DNA binding	--	--	--	--
comp37328_c0	199.901	17.1289	3.5448	0.00015086	0.0048724	TRUE	1499.31	27.1188	5.7889	3.48e-106	9.92e-102	TRUE	1531	147845848	CAN80091.1	1692	0	hypothetical protein VITISV_015121 [Vitis vinifera]	--	--	--	--	--	--	--	--	--	Q9SVG4	1187	3.62e-155	Reticuline oxidase-like protein OS=Arabidopsis thaliana GN=At4g20830 PE=1 SV=2	PF08031//PF01565	Berberine and berberine like//FAD binding domain	GO:0055114//GO:0006040	oxidation-reduction process//amino sugar metabolic process	GO:0016491//GO:0008762//GO:0050660	oxidoreductase activity//UDP-N-acetylmuramate dehydrogenase activity//flavin adenine dinucleotide binding	--	--	--	--
comp62343_c3	29.1343	2.53324	3.5237	1.4e-06	7.71e-05	TRUE	37.4188	8.70839	2.1033	0.00019721	0.005127	TRUE	308	--	--	--	--	--	--	--	--	--	--	--	--	--	--	--	--	--	--	--	--	--	--	--	--	--	--	--	--
comp37328_c1	27.4514	2.39907	3.5163	0.00015252	0.0049167	TRUE	176.989	2.84298	5.9601	7.17e-36	1.46e-32	TRUE	368	147845848	CAN80091.1	350	5.23e-37	hypothetical protein VITISV_015121 [Vitis vinifera]	--	--	--	--	--	--	--	--	--	Q9SVG4	219	5.83e-20	Reticuline oxidase-like protein OS=Arabidopsis thaliana GN=At4g20830 PE=1 SV=2	PF01565	FAD binding domain	GO:0055114//GO:0006040	oxidation-reduction process//amino sugar metabolic process	GO:0016491//GO:0008762//GO:0050660	oxidoreductase activity//UDP-N-acetylmuramate dehydrogenase activity//flavin adenine dinucleotide binding	--	--	--	--
comp38970_c0	6380.65	563.174	3.502	1.83e-30	2.4e-27	TRUE	5352.01	311.267	4.1039	1.77e-62	1.68e-58	TRUE	1210	--	--	--	--	--	--	--	--	--	--	--	--	--	--	--	--	--	--	--	--	--	--	--	--	--	--	--	--
comp50005_c0	44.7837	3.99952	3.4851	3.64e-09	3.35e-07	TRUE	42.6459	2.84298	3.9069	7.31e-09	5.36e-07	TRUE	453	224114972	XP_002316906.1	211	6.29e-18	predicted protein [Populus trichocarpa] >gi|222859971|gb|EEE97518.1| predicted protein [Populus trichocarpa]	--	--	--	--	--	--	--	--	--	Q8GXC7	160	5.39e-12	F-box/kelch-repeat protein At3g06240 OS=Arabidopsis thaliana GN=At3g06240 PE=2 SV=1	--	--	--	--	--	--	--	--	--	--
comp65556_c1	137.217	12.2637	3.484	1.7e-10	2.03e-08	TRUE	84.5279	11.1742	2.9193	2.02e-11	2.31e-09	TRUE	740	147852113	CAN82266.1	430	8.41e-49	hypothetical protein VITISV_009284 [Vitis vinifera]	--	--	--	--	--	--	--	--	--	Q58FX0	137	8.98e-09	BON1-associated protein 2 OS=Arabidopsis thaliana GN=BAP2 PE=1 SV=1	PF00168	C2 domain	--	--	GO:0005515	protein binding	--	--	--	--
comp64145_c0	245.748	21.9974	3.4818	9.78e-28	1.1e-24	TRUE	368.884	49.4256	2.8998	7.05e-24	4.13e-21	TRUE	1471	255552241	XP_002517165.1	1545	0	basic 7S globulin 2 precursor small subunit, putative [Ricinus communis] >gi|223543800|gb|EEF45328.1| basic 7S globulin 2 precursor small subunit, putative [Ricinus communis]	260064237	AC238469.1	88	3.52e-36	Solanum lycopersicum chromosome 3 clone C03HBa0291G05, complete sequence	--	--	--	--	P13917	693	1.3e-83	Basic 7S globulin OS=Glycine max GN=BG PE=1 SV=2	--	--	GO:0006508	proteolysis	GO:0004190	aspartic-type endopeptidase activity	--	--	--	--
comp57628_c0	207.986	18.6591	3.4785	1.77e-06	9.5e-05	TRUE	161.073	2.9028	5.7941	1.7e-08	1.16e-06	TRUE	1240	9650826	CAC00657.1	170	9.73e-12	common plant regulatory factor 6 [Petroselinum crispum]	16580129	AY045570.1	35	8.56e-07	Nicotiana tabacum bZIP transcription factor BZI-2 mRNA, complete cds	--	--	--	--	--	--	--	--	PF01496//PF04111//PF07716//PF00170	V-type ATPase 116kDa subunit family//Autophagy protein Apg6//Basic region leucine zipper//bZIP transcription factor	GO:0006914//GO:0015991//GO:0006355//GO:0015992	autophagy//ATP hydrolysis coupled proton transport//regulation of transcription, DNA-dependent//proton transport	GO:0003700//GO:0043565//GO:0015078	sequence-specific DNA binding transcription factor activity//sequence-specific DNA binding//hydrogen ion transmembrane transporter activity	GO:0033179//GO:0005667	proton-transporting V-type ATPase, V0 domain//transcription factor complex	--	--
comp67606_c0	105.205	9.46531	3.4744	2.44e-07	1.58e-05	TRUE	175.352	46.7621	1.9068	3.26e-06	0.00013604	TRUE	1976	225440946	XP_002277129.1	2008	0	PREDICTED: cytochrome P450 94A1 [Vitis vinifera]	255585724	XM_002533498.1	343	8.38e-178	Ricinus communis cytochrome P450, putative, mRNA	--	--	--	--	O81117	923	1.59e-114	Cytochrome P450 94A1 OS=Vicia sativa GN=CYP94A1 PE=2 SV=2	PF00067	Cytochrome P450	GO:0055114	oxidation-reduction process	GO:0005506//GO:0016705//GO:0020037	iron ion binding//oxidoreductase activity, acting on paired donors, with incorporation or reduction of molecular oxygen//heme binding	--	--	KOG0157	Cytochrome P450 CYP4/CYP19/CYP26 subfamilies
comp35230_c0	176.866	16.0619	3.4609	1.42e-06	7.81e-05	TRUE	328.153	39.8067	3.0433	4.66e-07	2.37e-05	TRUE	1336	225424005	XP_002282886.1	1148	3.74e-153	PREDICTED: nuclease S1 isoform 2 [Vitis vinifera]	47104377	BT012962.1	199	6.29e-98	Lycopersicon esculentum clone 114152R, mRNA sequence	--	--	--	--	Q9C9G4	1022	2.53e-135	Endonuclease 2 OS=Arabidopsis thaliana GN=ENDO2 PE=2 SV=1	PF02265	S1/P1 Nuclease	GO:0006308	DNA catabolic process	GO:0004519//GO:0003676	endonuclease activity//nucleic acid binding	--	--	--	--
comp64542_c0	994.514	90.7846	3.4535	4.62e-58	2.62e-54	TRUE	650.053	83.7441	2.9565	2.45e-06	0.00010545	TRUE	916	224128027	XP_002329236.1	1059	2.72e-142	predicted protein [Populus trichocarpa] >gi|222871017|gb|EEF08148.1| predicted protein [Populus trichocarpa]	--	--	--	--	--	--	--	--	--	Q9SG92	854	2.42e-112	Methylesterase 17 OS=Arabidopsis thaliana GN=MES17 PE=1 SV=1	PF07819	PGAP1-like protein	GO:0006886//GO:0033473//GO:0048367//GO:0006505	intracellular protein transport//indoleacetic acid conjugate metabolic process//shoot system development//GPI anchor metabolic process	GO:0016788//GO:0080030	hydrolase activity, acting on ester bonds//methyl indole-3-acetate esterase activity	--	--	--	--
comp69405_c0	757.427	70.7902	3.4195	6.22e-14	1.35e-11	TRUE	1346.18	74.3828	4.1778	4.29e-12	5.42e-10	TRUE	1568	357528936	AET80688.1	1654	0	putrescine hydroxycinnamoyl transferase [Nicotiana attenuata]	255584601	XM_002532979.1	91	8.07e-38	Ricinus communis Anthranilate N-benzoyltransferase protein, putative, mRNA	--	--	--	--	A9ZPJ7	1222	3.2e-162	Agmatine coumaroyltransferase-2 OS=Hordeum vulgare GN=ACT-2 PE=1 SV=1	PF02458	Transferase family	--	--	GO:0016747	transferase activity, transferring acyl groups other than amino-acyl groups	--	--	--	--
comp47694_c0	83.7199	7.93195	3.3998	1.54e-14	3.71e-12	TRUE	78.6079	7.53531	3.3829	1.36e-12	1.84e-10	TRUE	1816	255550067	XP_002516084.1	2061	0	cytochrome P450, putative [Ricinus communis] >gi|223544570|gb|EEF46086.1| cytochrome P450, putative [Ricinus communis]	359475938	XM_002279050.2	605	0	PREDICTED: Vitis vinifera thromboxane-A synthase-like (LOC100243924), mRNA	--	--	--	--	P47787	444	4.16e-46	Thromboxane-A synthase OS=Sus scrofa GN=TBXAS1 PE=2 SV=1	PF00067	Cytochrome P450	GO:0006118//GO:0055114	electron transport//oxidation-reduction process	GO:0016705//GO:0020037//GO:0005506//GO:0070330//GO:0009055	oxidoreductase activity, acting on paired donors, with incorporation or reduction of molecular oxygen//heme binding//iron ion binding//aromatase activity//electron carrier activity	--	--	KOG0158	Cytochrome P450 CYP3/CYP5/CYP6/CYP9 subfamilies
comp38424_c0	206.964	20.3298	3.3477	5.13e-27	5.2e-24	TRUE	254.015	34.9116	2.8631	5.57e-19	1.78e-16	TRUE	647	224058435	XP_002299508.1	298	8.47e-31	predicted protein [Populus trichocarpa] >gi|222846766|gb|EEE84313.1| predicted protein [Populus trichocarpa]	--	--	--	--	--	--	--	--	--	--	--	--	--	PF00403	Heavy-metal-associated domain	GO:0030001	metal ion transport	GO:0046872	metal ion binding	--	--	--	--
comp54735_c0	86.4028	8.5293	3.3406	2.31e-07	1.51e-05	TRUE	125.253	10.797	3.5361	2.23e-17	5.85e-15	TRUE	427	--	--	--	--	--	--	--	--	--	--	--	--	--	--	--	--	--	--	--	--	--	--	--	--	--	--	--	--
comp59459_c0	746.701	73.8569	3.3377	5.34e-12	8.44e-10	TRUE	521.047	69.5292	2.9057	5.45e-18	1.54e-15	TRUE	1785	224094851	XP_002310264.1	1709	0	predicted protein [Populus trichocarpa] >gi|222853167|gb|EEE90714.1| predicted protein [Populus trichocarpa]	225428413	XM_002283718.1	134	1.15e-61	PREDICTED: Vitis vinifera ATP-dependent zinc metalloprotease FtsH-like, transcript variant 1 (LOC100241723), mRNA	--	--	--	--	Q9P6Q3	335	1.64e-32	Probable mitochondrial chaperone bcs1 OS=Schizosaccharomyces pombe (strain 972 / ATCC 24843) GN=SPAC644.07 PE=2 SV=1	PF01695//PF07728//PF00910//PF00004//PF00519//PF03603//PF01637//PF05496	IstB-like ATP binding protein//AAA domain (dynein-related subfamily)//RNA helicase//ATPase family associated with various cellular activities (AAA)//Papillomavirus helicase//DNA polymerase III psi subunit//Archaeal ATPase//Holliday junction DNA helicase ruvB N-terminus	GO:0006310//GO:0006281//GO:0006260	DNA recombination//DNA repair//DNA replication	GO:0003887//GO:0009378//GO:0003677//GO:0005524//GO:0004003//GO:0003723//GO:0017111//GO:0016887//GO:0003724//GO:0008408	DNA-directed DNA polymerase activity//four-way junction helicase activity//DNA binding//ATP binding//ATP-dependent DNA helicase activity//RNA binding//nucleoside-triphosphatase activity//ATPase activity//RNA helicase activity//3'-5' exonuclease activity	GO:0042575//GO:0005657//GO:0009379	DNA polymerase complex//replication fork//Holliday junction helicase complex	KOG0743	AAA+-type ATPase
comp62774_c0	115.156	11.4651	3.3283	4.53e-18	1.77e-15	TRUE	65.2019	6.79922	3.2615	2.06e-10	1.98e-08	TRUE	819	--	--	--	--	--	--	--	--	--	--	--	--	--	--	--	--	--	--	--	--	--	--	--	--	--	--	--	--
comp50005_c1	60.5856	6.06637	3.3201	3.67e-11	4.94e-09	TRUE	47.2782	6.36223	2.8936	3.03e-07	1.6e-05	TRUE	847	225447272	XP_002279122.1	239	2.3e-20	PREDICTED: F-box protein At3g07870 [Vitis vinifera] >gi|147785390|emb|CAN68678.1| hypothetical protein VITISV_041941 [Vitis vinifera]	--	--	--	--	--	--	--	--	--	Q9SFC7	148	1.84e-09	F-box protein At3g07870 OS=Arabidopsis thaliana GN=At3g07870 PE=2 SV=1	PF00646	F-box domain	--	--	GO:0005515	protein binding	--	--	--	--
comp64290_c1	3094.12	313.403	3.3034	7.68e-68	8.18e-64	TRUE	3675.25	752.795	2.2875	1.35e-06	6.23e-05	TRUE	796	308445171	ADO32740.1	306	8.58e-32	auxin-repressed protein [Camellia sinensis]	308445170	HQ225758.1	405	0	Camellia sinensis cultivar Longjing 43 auxin-repressed protein (ARP) mRNA, complete cds	--	--	--	--	Q05349	220	1.02e-20	Auxin-repressed 12.5 kDa protein OS=Fragaria ananassa PE=2 SV=1	--	--	--	--	--	--	--	--	--	--
comp64322_c0	3097.65	324.878	3.2532	1.72e-66	1.63e-62	TRUE	3211.83	642.766	2.321	3.03e-10	2.84e-08	TRUE	1675	225430428	XP_002285428.1	372	2.58e-38	PREDICTED: uncharacterized protein LOC100266438 [Vitis vinifera]	--	--	--	--	--	--	--	--	--	--	--	--	--	--	--	--	--	--	--	--	--	--	--
comp60851_c0	26.6038	2.79838	3.249	1.54e-05	0.00065563	TRUE	28.7543	1.2329	4.5436	2.8e-07	1.49e-05	TRUE	980	296087255	CBI33629.3	934	7.5e-123	unnamed protein product [Vitis vinifera]	--	--	--	--	--	K07304	msrA	peptide-methionine (S)-S-oxide reductase	http://www.genome.jp/dbget-bin/www_bget?ko:K07304	A3CUG3	338	1.73e-36	Peptide methionine sulfoxide reductase MsrA OS=Methanoculleus marisnigri (strain ATCC 35101 / DSM 1498 / JR1) GN=msrA PE=3 SV=1	PF01625	Peptide methionine sulfoxide reductase	GO:0006464//GO:0055114	cellular protein modification process//oxidation-reduction process	GO:0008113	peptide-methionine (S)-S-oxide reductase activity	--	--	KOG1635	Peptide methionine sulfoxide reductase
comp33246_c0	7665.58	807.997	3.246	1.14e-08	9.53e-07	TRUE	16954.4	923.401	4.1986	1.24e-24	7.72e-22	TRUE	234	--	--	--	--	--	--	--	--	--	--	--	--	--	--	--	--	--	--	--	--	--	--	--	--	--	--	--	--
comp66548_c2	1608.24	169.772	3.2438	5.24e-21	2.86e-18	TRUE	1105.51	173.198	2.6742	1.55e-12	2.09e-10	TRUE	733	378405612	AFB82645.1	1119	1.42e-151	quinone oxidoreductase [Camellia sinensis]	378405611	JN857067.1	721	0	Camellia sinensis cultivar Longjing 43 quinone oxidoreductase (QOD1) mRNA, complete cds	--	--	--	--	Q8H0M1	849	8.97e-112	Quinone-oxidoreductase homolog, chloroplastic OS=Spinacia oleracea GN=QOR PE=1 SV=1	PF00107//PF08240//PF01723	Zinc-binding dehydrogenase//Alcohol dehydrogenase GroES-like domain//Chorion protein	GO:0007304//GO:0055114//GO:0007275	chorion-containing eggshell formation//oxidation-reduction process//multicellular organismal development	GO:0000166//GO:0016491//GO:0008270//GO:0005213	nucleotide binding//oxidoreductase activity//zinc ion binding//structural constituent of chorion	GO:0042600	chorion	KOG1198	Zinc-binding oxidoreductase
comp70509_c0	587.856	62.5228	3.233	3.29e-44	9.33e-41	TRUE	495.043	93.4512	2.4053	2.39e-08	1.59e-06	TRUE	680	225435321	XP_002285165.1	508	9.21e-62	PREDICTED: uncharacterized protein LOC100253658 [Vitis vinifera]	44843959	AJ617209.1	95	2.03e-40	Nicotiana plumbaginifolia cDNA-AFLP fragment, clone Np445	--	--	--	--	--	--	--	--	--	--	--	--	--	--	--	--	--	--
comp39844_c0	144.156	15.4614	3.2209	2.78e-08	2.16e-06	TRUE	204.93	20.3611	3.3312	2.56e-10	2.43e-08	TRUE	551	--	--	--	--	--	--	--	--	--	--	--	--	--	--	--	--	--	--	PF03229	Alphavirus glycoprotein J	GO:0019050	suppression by virus of host apoptotic process	--	--	--	--	--	--
comp124871_c0	41.4514	4.46592	3.2144	5.9e-08	4.33e-06	TRUE	33.5722	1.2329	4.7671	1.81e-08	1.23e-06	TRUE	783	--	--	--	--	--	--	--	--	--	--	--	--	--	--	--	--	--	--	--	--	--	--	--	--	--	--	--	--
comp62302_c0	248.742	26.9232	3.2077	0.00031448	0.0091753	TRUE	306.901	37.2994	3.0406	5.58e-09	4.18e-07	TRUE	735	224143475	XP_002324968.1	128	2.82e-07	predicted protein [Populus trichocarpa] >gi|222866402|gb|EEF03533.1| predicted protein [Populus trichocarpa]	--	--	--	--	--	--	--	--	--	--	--	--	--	--	--	--	--	--	--	--	--	--	--
comp96407_c0	77.5552	8.39835	3.207	2.81e-06	0.00014323	TRUE	166.518	15.2501	3.4488	5.71e-20	2.06e-17	TRUE	1030	225424195	XP_002284189.1	785	6.59e-101	PREDICTED: uncharacterized protein At1g66480 [Vitis vinifera] >gi|297737714|emb|CBI26915.3| unnamed protein product [Vitis vinifera]	123687205	AM453762.1	149	3.01e-70	Vitis vinifera, whole genome shotgun sequence, contig VV78X274599.13, clone ENTAV 115	--	--	--	--	Q6NLC8	397	3.8e-44	Uncharacterized protein At1g66480 OS=Arabidopsis thaliana GN=At1g66480 PE=1 SV=1	PF04197	Birnavirus RNA dependent RNA polymerase (VP1)	GO:0006144//GO:0019079	purine nucleobase metabolic process//viral genome replication	GO:0003968	RNA-directed RNA polymerase activity	GO:0031379	RNA-directed RNA polymerase complex	--	--
comp76126_c1	22.7105	2.46616	3.203	5.96e-05	0.0021796	TRUE	41.7892	2.34617	4.1548	9.04e-09	6.52e-07	TRUE	405	--	--	--	--	--	--	--	--	--	--	--	--	--	--	--	--	--	--	PF01059	NADH-ubiquinone oxidoreductase chain 4, amino terminus	GO:0015992//GO:0006744//GO:0006814//GO:0006120//GO:0055114	proton transport//ubiquinone biosynthetic process//sodium ion transport//mitochondrial electron transport, NADH to ubiquinone//oxidation-reduction process	GO:0008137	NADH dehydrogenase (ubiquinone) activity	--	--	--	--
comp52608_c0	6056.7	664.197	3.1888	2.49e-09	2.37e-07	TRUE	13393.9	771.001	4.1187	3.01e-29	2.96e-26	TRUE	480	--	--	--	--	--	--	--	--	--	--	--	--	--	--	--	--	--	--	--	--	--	--	--	--	--	--	--	--
comp114423_c0	41.9361	4.60009	3.1885	4.45e-08	3.34e-06	TRUE	29.8183	2.22653	3.7433	2.08e-06	9.11e-05	TRUE	770	255573101	XP_002527480.1	269	1.26e-24	conserved hypothetical protein [Ricinus communis] >gi|223533120|gb|EEF34878.1| conserved hypothetical protein [Ricinus communis]	--	--	--	--	--	--	--	--	--	Q9SU30	173	7.32e-13	F-box protein CPR30 OS=Arabidopsis thaliana GN=CPR30 PE=1 SV=2	PF00646	F-box domain	--	--	GO:0005515	protein binding	--	--	--	--
comp75032_c0	203.046	22.4638	3.1761	2.6e-06	0.0001339	TRUE	244.629	63.2086	1.9524	6.88e-05	0.0020417	TRUE	575	--	--	--	--	--	--	--	--	--	--	--	--	--	--	--	--	--	--	--	--	--	--	--	--	--	--	--	--
comp67189_c0	36.4361	4.06661	3.1635	3.54e-07	2.25e-05	TRUE	83.4422	11.7308	2.8305	4.51e-11	4.82e-09	TRUE	875	--	--	--	--	--	--	--	--	--	--	--	--	--	--	--	--	--	--	--	--	--	--	--	--	--	--	--	--
comp62420_c0	30.9514	3.46604	3.1586	3.01e-06	0.000152	TRUE	59.3366	14.951	1.9887	8.45e-06	0.00032002	TRUE	813	--	--	--	--	--	--	--	--	--	--	--	--	--	--	--	--	--	--	--	--	--	--	--	--	--	--	--	--
comp74441_c0	90.4761	10.133	3.1585	1.91e-14	4.52e-12	TRUE	75.2139	4.63251	4.0211	4.56e-07	2.32e-05	TRUE	740	--	--	--	--	--	--	--	--	--	--	--	--	--	--	--	--	--	--	--	--	--	--	--	--	--	--	--	--
comp60283_c1	744.187	85.1079	3.1283	1.78e-45	5.85e-42	TRUE	590.254	108.121	2.4487	1.15e-08	8.12e-07	TRUE	463	224134172	XP_002321754.1	220	6.18e-21	predicted protein [Populus trichocarpa] >gi|118488859|gb|ABK96239.1| unknown [Populus trichocarpa x Populus deltoides] >gi|222868750|gb|EEF05881.1| predicted protein [Populus trichocarpa]	--	--	--	--	--	--	--	--	--	--	--	--	--	--	--	--	--	--	--	--	--	--	--
comp63549_c0	33.5123	3.86534	3.116	1.8e-06	9.64e-05	TRUE	31.9463	1.84935	4.1106	1.6e-07	9e-06	TRUE	973	147828189	CAN68625.1	404	1.54e-41	hypothetical protein VITISV_010683 [Vitis vinifera]	--	--	--	--	--	--	--	--	--	--	--	--	--	--	--	--	--	--	--	--	--	--	--
comp38710_c0	3417.11	395.601	3.1107	4.68e-42	1.17e-38	TRUE	4671.69	890.446	2.3913	1.36e-05	0.00048982	TRUE	1049	321149997	ADW66146.1	529	1.39e-63	RING-H2 zinc finger protein [Solanum nigrum]	--	--	--	--	--	K16285	XERICO	RING/U-box domain-containing protein	http://www.genome.jp/dbget-bin/www_bget?ko:K16285	Q9SUS5	173	1.84e-13	E3 ubiquitin-protein ligase RHA1B OS=Arabidopsis thaliana GN=RHA1B PE=2 SV=1	PF13639//PF00097//PF12906//PF14634//PF12678//PF12861	Ring finger domain//Zinc finger, C3HC4 type (RING finger)//RING-variant domain//zinc-RING finger domain//RING-H2 zinc finger//Anaphase-promoting complex subunit 11 RING-H2 finger	GO:0016567	protein ubiquitination	GO:0004842//GO:0005515//GO:0008270//GO:0046872	ubiquitin-protein ligase activity//protein binding//zinc ion binding//metal ion binding	GO:0005680	anaphase-promoting complex	KOG0800	FOG: Predicted E3 ubiquitin ligase
comp38874_c0	2805.34	325.647	3.1068	7.46e-08	5.38e-06	TRUE	6291.54	357.993	4.1354	2.34e-18	6.92e-16	TRUE	214	--	--	--	--	--	--	--	--	--	--	--	--	--	--	--	--	--	--	--	--	--	--	--	--	--	--	--	--
comp65131_c0	21.0885	2.46616	3.0961	0.00014215	0.0046367	TRUE	22.2941	1.84935	3.5916	4.44e-05	0.0014009	TRUE	632	--	--	--	--	--	--	--	--	--	--	--	--	--	--	--	--	--	--	PF08057	Erythromycin resistance leader peptide	GO:0046677	response to antibiotic	--	--	--	--	--	--
comp47030_c0	18.18	2.13394	3.0908	0.00032747	0.0094926	TRUE	24.4221	2.28635	3.4171	3.68e-05	0.0011808	TRUE	764	--	--	--	--	--	--	--	--	--	--	--	--	--	--	--	--	--	--	--	--	--	--	--	--	--	--	--	--
comp49889_c0	99.5827	11.7973	3.0774	8.68e-15	2.16e-12	TRUE	102.642	14.951	2.7793	4.9e-08	3.06e-06	TRUE	1343	357485645	XP_003613110.1	1115	2.23e-147	1-aminocyclopropane-1-carboxylate oxidase [Medicago truncatula] >gi|355514445|gb|AES96068.1| 1-aminocyclopropane-1-carboxylate oxidase [Medicago truncatula]	--	--	--	--	--	--	--	--	--	Q9ZWQ9	526	1.27e-60	Flavonol synthase/flavanone 3-hydroxylase OS=Citrus unshiu GN=FLS PE=1 SV=1	PF03171	2OG-Fe(II) oxygenase superfamily	GO:0055114	oxidation-reduction process	GO:0016491//GO:0016706	oxidoreductase activity//oxidoreductase activity, acting on paired donors, with incorporation or reduction of molecular oxygen, 2-oxoglutarate as one donor, and incorporation of one atom each of oxygen into both donors	--	--	KOG0143	Iron/ascorbate family oxidoreductases
comp60826_c0	37.0276	4.39883	3.0734	6.31e-07	3.74e-05	TRUE	47.8565	5.74577	3.0581	9.89e-08	5.79e-06	TRUE	538	--	--	--	--	--	--	--	--	--	--	--	--	--	--	--	--	--	--	--	--	--	--	--	--	--	--	--	--
comp78911_c0	41.4666	4.9994	3.0521	1.35e-07	9.21e-06	TRUE	48.3421	10.0609	2.2645	8.47e-06	0.0003202	TRUE	401	--	--	--	--	--	--	--	--	--	--	--	--	--	--	--	--	--	--	--	--	--	--	--	--	--	--	--	--
comp73801_c0	260.495	31.5904	3.0437	3.89e-12	6.28e-10	TRUE	316.969	31.0152	3.3533	7.66e-31	8.85e-28	TRUE	3338	350534654	NP_001233896.1	3340	0	trehalose-6-phosphate synthase [Solanum lycopersicum] >gi|164457325|dbj|BAF98176.1| trehalose-6-phosphate synthase [Solanum lycopersicum]	444300781	KC008712.1	2904	0	Camellia sinensis trehalose-6-phosphate synthase mRNA, complete cds	K16055	TPS	trehalose 6-phosphate synthase/phosphatase	http://www.genome.jp/dbget-bin/www_bget?ko:K16055	Q9ZV48	3146	0	Probable alpha,alpha-trehalose-phosphate synthase [UDP-forming] 11 OS=Arabidopsis thaliana GN=TPS11 PE=2 SV=1	PF02358//PF00982	Trehalose-phosphatase//Glycosyltransferase family 20	GO:0005992	trehalose biosynthetic process	GO:0003824	catalytic activity	--	--	KOG1050	Trehalose-6-phosphate synthase component TPS1 and related subunits
comp57456_c0	405.438	49.1954	3.0429	5.17e-05	0.0019262	TRUE	594.702	65.3155	3.1867	4.87e-39	1.07e-35	TRUE	1155	225445577	XP_002285354.1	396	1.77e-42	PREDICTED: auxin-responsive protein IAA29-like [Vitis vinifera]	--	--	--	--	--	--	--	--	--	Q38831	208	1.74e-17	Auxin-responsive protein IAA13 OS=Arabidopsis thaliana GN=IAA13 PE=1 SV=2	PF02309//PF00564	AUX/IAA family//PB1 domain	GO:0006355	regulation of transcription, DNA-dependent	GO:0005515	protein binding	GO:0005634	nucleus	--	--
comp58452_c0	893.699	108.437	3.0429	9.09e-29	1.09e-25	TRUE	1423.26	241.71	2.5579	0.00012634	0.0034826	TRUE	627	343478066	AEM43829.1	335	8.39e-37	xyloglucan endotransglucosylase/hydrolase [Dahlia pinnata]	350996669	JN605346.1	94	6.72e-40	Diospyros kaki xyloglucan endotransglucosylase/hydrolase (XTH3) mRNA, complete cds	K08235	E2.4.1.207	xyloglucan:xyloglucosyl transferase	http://www.genome.jp/dbget-bin/www_bget?ko:K08235	Q8LER3	321	5.71e-34	Probable xyloglucan endotransglucosylase/hydrolase protein 7 OS=Arabidopsis thaliana GN=XTH7 PE=2 SV=2	PF06955	Xyloglucan endo-transglycosylase (XET) C-terminus	GO:0006073//GO:0005975	cellular glucan metabolic process//carbohydrate metabolic process	GO:0004553//GO:0016762	hydrolase activity, hydrolyzing O-glycosyl compounds//xyloglucan:xyloglucosyl transferase activity	GO:0048046//GO:0005618	apoplast//cell wall	--	--
comp28717_c0	20.1495	2.46616	3.0304	0.00024698	0.0074586	TRUE	41.2273	1.78953	4.5259	1.08e-09	9.17e-08	TRUE	415	--	--	--	--	--	--	--	--	--	--	--	--	--	--	--	--	--	--	--	--	--	--	--	--	--	--	--	--
comp35140_c0	775.039	94.9628	3.0288	0.00011941	0.0040085	TRUE	664.606	77.1244	3.1072	2.28e-12	2.99e-10	TRUE	929	351722478	NP_001238525.1	304	2.93e-30	uncharacterized protein LOC100306161 [Glycine max] >gi|255627733|gb|ACU14211.1| unknown [Glycine max]	--	--	--	--	--	--	--	--	--	--	--	--	--	--	--	--	--	--	--	--	--	--	--
comp70761_c0	672.262	82.7152	3.0228	6.25e-38	1.3e-34	TRUE	511.221	72.5517	2.8169	1.59e-30	1.76e-27	TRUE	1057	224104285	XP_002313384.1	1044	1.1e-139	predicted protein [Populus trichocarpa] >gi|222849792|gb|EEE87339.1| predicted protein [Populus trichocarpa]	255569332	XM_002525588.1	283	9.98e-145	Ricinus communis ubiquitin-protein ligase, putative, mRNA	--	--	--	--	Q5ZM74	131	1.62e-07	RING finger protein 141 OS=Gallus gallus GN=RNF141 PE=2 SV=1	PF03854//PF13639//PF00097//PF14634//PF12678//PF12861	P-11 zinc finger//Ring finger domain//Zinc finger, C3HC4 type (RING finger)//zinc-RING finger domain//RING-H2 zinc finger//Anaphase-promoting complex subunit 11 RING-H2 finger	GO:0016567	protein ubiquitination	GO:0003723//GO:0004842//GO:0046872//GO:0008270//GO:0005515	RNA binding//ubiquitin-protein ligase activity//metal ion binding//zinc ion binding//protein binding	GO:0005680	anaphase-promoting complex	KOG0317	Predicted E3 ubiquitin ligase, integral peroxisomal membrane protein
comp26536_c0	69.6771	8.73057	2.9965	6.8e-05	0.0024429	TRUE	89.4766	18.0931	2.3061	5.81e-09	4.35e-07	TRUE	2133	359475504	XP_002271143.2	1966	0	PREDICTED: receptor-like protein kinase HAIKU2 [Vitis vinifera]	255562059	XM_002521992.1	222	1.66e-110	Ricinus communis Receptor protein kinase CLAVATA1 precursor, putative, mRNA	--	--	--	--	Q9LJM4	1573	0	Receptor-like protein kinase HAIKU2 OS=Arabidopsis thaliana GN=IKU2 PE=1 SV=1	PF00560	Leucine Rich Repeat	GO:0009069//GO:0006468//GO:0009960//GO:0016310	serine family amino acid metabolic process//protein phosphorylation//endosperm development//phosphorylation	GO:0005524//GO:0004674//GO:0005515	ATP binding//protein serine/threonine kinase activity//protein binding	--	--	KOG0619	FOG: Leucine rich repeat
comp40616_c0	1257.8	159.303	2.981	0.00018135	0.0057076	TRUE	1339.88	373.477	1.843	3.52e-06	0.00014638	TRUE	1330	356546868	XP_003541844.1	407	4.61e-43	PREDICTED: uncharacterized protein LOC100809181, partial [Glycine max]	--	--	--	--	--	--	--	--	--	Q9T076	348	2.89e-35	Early nodulin-like protein 2 OS=Arabidopsis thaliana GN=At4g27520 PE=1 SV=1	PF02298	Plastocyanin-like domain	GO:0006118	electron transport	GO:0005507//GO:0009055	copper ion binding//electron carrier activity	--	--	--	--
comp55840_c0	461.914	58.6478	2.9775	3.86e-35	6.33e-32	TRUE	528.129	76.586	2.7857	1.16e-10	1.16e-08	TRUE	1822	225452871	XP_002283811.1	1172	2.58e-153	PREDICTED: NAC domain-containing protein 100-like [Vitis vinifera]	351726893	NM_001249957.1	186	1.46e-90	Glycine max NAC domain protein NAC5 (NAC5), mRNA >gi|66394517|gb|DQ028773.1| Glycine max NAC domain protein NAC5 (NAC5) mRNA, complete cds	--	--	--	--	Q9FLJ2	940	3.76e-120	NAC domain-containing protein 100 OS=Arabidopsis thaliana GN=NAC100 PE=2 SV=1	PF02365	No apical meristem (NAM) protein	GO:0006355	regulation of transcription, DNA-dependent	GO:0003677	DNA binding	--	--	--	--
comp58045_c0	1483.56	190.488	2.9613	3.35e-35	5.59e-32	TRUE	927.983	186.078	2.3182	9.73e-08	5.71e-06	TRUE	1265	253560642	ACT33043.1	1711	0	RAV transcription factor [Camellia sinensis]	253560641	GQ227992.1	1246	0	Camellia sinensis RAV transcription factor mRNA, complete cds	K09287	RAV	RAV-like factor	http://www.genome.jp/dbget-bin/www_bget?ko:K09287	Q9ZWM9	1048	8.52e-139	AP2/ERF and B3 domain-containing transcription factor RAV1 OS=Arabidopsis thaliana GN=RAV1 PE=1 SV=1	PF00847//PF02362	AP2 domain//B3 DNA binding domain	GO:0006355	regulation of transcription, DNA-dependent	GO:0003700//GO:0003677	sequence-specific DNA binding transcription factor activity//DNA binding	GO:0005667//GO:0005634	transcription factor complex//nucleus	--	--
comp62343_c0	639.35	82.3798	2.9562	1.36e-05	0.00058238	TRUE	833.842	172.539	2.2728	1.14e-15	2.41e-13	TRUE	1023	295855160	ADG46029.1	1465	0	putative progesterone 5-beta-reductase [Corchorus capsularis] >gi|300391801|gb|ADK11283.1| putative progesterone 5-beta-reductase [Corchorus olitorius]	326529724	AK373612.1	58	1.15e-19	Hordeum vulgare subsp. vulgare mRNA for predicted protein, complete cds, clone: NIASHv3036J04	--	--	--	--	Q6PQJ9	1377	0	3-oxo-Delta(4,5)-steroid 5-beta-reductase OS=Digitalis lanata PE=1 SV=1	--	--	GO:0008210//GO:0044237//GO:0006694//GO:0008209//GO:0055114//GO:0008207	estrogen metabolic process//cellular metabolic process//steroid biosynthetic process//androgen metabolic process//oxidation-reduction process//C21-steroid hormone metabolic process	GO:0047787//GO:0050662//GO:0000166//GO:0003854	delta4-3-oxosteroid 5beta-reductase activity//coenzyme binding//nucleotide binding//3-beta-hydroxy-delta5-steroid dehydrogenase activity	--	--	--	--
comp71792_c0	738	98.9656	2.8986	1.5e-19	7.16e-17	TRUE	2349.98	266.256	3.1418	1.74e-23	9.68e-21	TRUE	728	--	--	--	--	--	--	--	--	--	--	--	--	--	--	--	--	--	--	--	--	--	--	--	--	--	--	--	--
comp72645_c0	538.576	72.7229	2.8887	1.39e-36	2.52e-33	TRUE	539.467	75.059	2.8454	1.35e-08	9.43e-07	TRUE	1318	147854712	CAN80250.1	1175	1.92e-157	hypothetical protein VITISV_036640 [Vitis vinifera]	359485089	XM_002274822.2	226	6.07e-113	PREDICTED: Vitis vinifera probable xyloglucan endotransglucosylase/hydrolase protein 23-like (LOC100241056), mRNA	K08235	E2.4.1.207	xyloglucan:xyloglucosyl transferase	http://www.genome.jp/dbget-bin/www_bget?ko:K08235	Q38910	1030	8.18e-137	Probable xyloglucan endotransglucosylase/hydrolase protein 23 OS=Arabidopsis thaliana GN=XTH23 PE=2 SV=1	PF00722//PF06955	Glycosyl hydrolases family 16//Xyloglucan endo-transglycosylase (XET) C-terminus	GO:0005975//GO:0006073	carbohydrate metabolic process//cellular glucan metabolic process	GO:0016762//GO:0004553	xyloglucan:xyloglucosyl transferase activity//hydrolase activity, hydrolyzing O-glycosyl compounds	GO:0005618//GO:0048046	cell wall//apoplast	--	--
comp75235_c2	32.0276	4.33174	2.8863	8.52e-06	0.00038165	TRUE	28.3997	4.1357	2.7797	6.92e-05	0.0020519	TRUE	324	388329713	AFK29251.1	237	1.72e-21	transcription factor APETALA2 [Camellia sinensis]	388329712	JQ398741.1	252	4.87e-128	Camellia sinensis transcription factor APETALA2 mRNA, complete cds	--	--	--	--	--	--	--	--	PF00305	Lipoxygenase	GO:0055114	oxidation-reduction process	GO:0046872//GO:0016702	metal ion binding//oxidoreductase activity, acting on single donors with incorporation of molecular oxygen, incorporation of two atoms of oxygen	--	--	--	--
comp83010_c0	409.38	55.5108	2.8826	3.72e-06	0.00018248	TRUE	478.178	13.0834	5.1917	2.74e-27	2.3e-24	TRUE	1618	224106846	XP_002314304.1	1193	1.34e-158	predicted protein [Populus trichocarpa] >gi|222850712|gb|EEE88259.1| predicted protein [Populus trichocarpa]	--	--	--	--	--	--	--	--	--	Q9CR50	560	1.46e-65	RING finger and CHY zinc finger domain-containing protein 1 OS=Mus musculus GN=Rchy1 PE=1 SV=1	PF00097//PF13639//PF08534//PF05495//PF14634	Zinc finger, C3HC4 type (RING finger)//Ring finger domain//Redoxin//CHY zinc finger//zinc-RING finger domain	--	--	GO:0016491//GO:0046872//GO:0008270//GO:0005515	oxidoreductase activity//metal ion binding//zinc ion binding//protein binding	--	--	KOG1940	Zn-finger protein
comp67103_c0	1075.6	147.618	2.8652	7.72e-15	1.93e-12	TRUE	1773.71	143.47	3.6279	9.44e-15	1.71e-12	TRUE	1530	359488593	XP_003633784.1	1546	0	PREDICTED: triacylglycerol lipase 2-like [Vitis vinifera] >gi|296090232|emb|CBI40051.3| unnamed protein product [Vitis vinifera]	359488592	XM_003633736.1	295	3.11e-151	PREDICTED: Vitis vinifera triacylglycerol lipase 2-like (LOC100249266), mRNA	--	--	--	--	Q67ZU1	1346	0	Triacylglycerol lipase 2 OS=Arabidopsis thaliana GN=LIP2 PE=2 SV=1	PF04083//PF06821//PF01738//PF11547	Partial alpha/beta-hydrolase lipase region//Serine hydrolase//Dienelactone hydrolase family//E3 ubiquitin ligase EDD	GO:0006629//GO:0016042	lipid metabolic process//lipid catabolic process	GO:0043130//GO:0016787//GO:0016788	ubiquitin binding//hydrolase activity//hydrolase activity, acting on ester bonds	--	--	KOG2624	Triglyceride lipase-cholesterol esterase
comp52970_c0	205.876	28.2618	2.8649	3.13e-22	1.94e-19	TRUE	123.977	14.5738	3.0886	4.33e-16	9.73e-14	TRUE	1478	--	--	--	--	--	--	--	--	--	--	--	--	--	--	--	--	--	--	--	--	--	--	--	--	--	--	--	--
comp73945_c0	151.909	21.0007	2.8547	1.09e-18	4.71e-16	TRUE	94.2346	5.30878	4.1498	1.21e-17	3.27e-15	TRUE	781	--	--	--	--	--	--	--	--	--	--	--	--	--	--	--	--	--	--	--	--	--	--	--	--	--	--	--	--
comp52283_c0	179.714	24.9299	2.8498	1.13e-07	7.79e-06	TRUE	158.956	43.3625	1.8741	8.43e-09	6.1e-07	TRUE	1492	225445804	XP_002274695.1	1260	3.99e-167	PREDICTED: hydroxycinnamoyl-Coenzyme A shikimate/quinate hydroxycinnamoyltransferase-like [Vitis vinifera]	--	--	--	--	--	--	--	--	--	O64470	1108	3.75e-145	Spermidine hydroxycinnamoyl transferase OS=Arabidopsis thaliana GN=SHT PE=1 SV=1	PF02458	Transferase family	--	--	GO:0016747	transferase activity, transferring acyl groups other than amino-acyl groups	--	--	--	--
comp59183_c0	1011.53	144.433	2.8081	9.6e-43	2.56e-39	TRUE	1240.44	164.315	2.9163	3.8e-13	5.61e-11	TRUE	1740	255552491	XP_002517289.1	1935	0	serine carboxypeptidase, putative [Ricinus communis] >gi|223543552|gb|EEF45082.1| serine carboxypeptidase, putative [Ricinus communis]	224086790	XM_002307927.1	431	0	Populus trichocarpa predicted protein, mRNA	K16297	SCPL-II	serine carboxypeptidase-like clade II	http://www.genome.jp/dbget-bin/www_bget?ko:K16297	Q93Y09	1639	0	Serine carboxypeptidase-like 45 OS=Arabidopsis thaliana GN=SCPL45 PE=2 SV=1	PF00450	Serine carboxypeptidase	GO:0006508	proteolysis	GO:0004185	serine-type carboxypeptidase activity	--	--	KOG1282	Serine carboxypeptidases (lysosomal cathepsin A)
comp58659_c0	580.981	83.9802	2.7904	1.85e-35	3.16e-32	TRUE	1125.1	134.163	3.068	7.99e-33	1.1e-29	TRUE	443	343794778	AEM62885.1	652	1.17e-82	ACC oxidase 6 [Actinidia chinensis]	343794777	HQ293212.1	332	2.31e-172	Actinidia chinensis cultivar Hort16A ACC oxidase 6 (ACO6) mRNA, complete cds	K05933	E1.14.17.4	aminocyclopropanecarboxylate oxidase	http://www.genome.jp/dbget-bin/www_bget?ko:K05933	P31237	630	1.35e-80	1-aminocyclopropane-1-carboxylate oxidase OS=Actinidia deliciosa GN=ACO PE=2 SV=1	PF01346	Domain amino terminal to FKBP-type peptidyl-prolyl isomerase	GO:0055114//GO:0006457	oxidation-reduction process//protein folding	GO:0016706	oxidoreductase activity, acting on paired donors, with incorporation or reduction of molecular oxygen, 2-oxoglutarate as one donor, and incorporation of one atom each of oxygen into both donors	--	--	--	--
comp59584_c0	1323.87	192.303	2.7833	2.04e-45	6.42e-42	TRUE	1362.06	157.726	3.1103	4.61e-18	1.31e-15	TRUE	1668	224121164	XP_002330759.1	465	1.82e-46	cc-nbs-lrr resistance protein [Populus trichocarpa] >gi|222872561|gb|EEF09692.1| cc-nbs-lrr resistance protein [Populus trichocarpa]	--	--	--	--	--	--	--	--	--	--	--	--	--	--	--	--	--	--	--	--	--	--	--
comp62498_c0	51.3295	7.46555	2.7815	4.01e-08	3.02e-06	TRUE	62.7575	8.76821	2.8394	8.01e-09	5.82e-07	TRUE	1803	147794486	CAN71611.1	1145	5.11e-136	hypothetical protein VITISV_000631 [Vitis vinifera]	--	--	--	--	--	--	--	--	--	Q9C9H7	731	7.22e-84	Receptor-like protein 12 OS=Arabidopsis thaliana GN=RLP12 PE=2 SV=2	PF00560	Leucine Rich Repeat	--	--	GO:0005488//GO:0005515	binding//protein binding	--	--	KOG0619	FOG: Leucine rich repeat
comp65314_c0	2380.13	347.131	2.7775	3.32e-47	1.18e-43	TRUE	1877.45	368.403	2.3494	5.36e-10	4.79e-08	TRUE	2020	225445774	XP_002274694.1	1595	0	PREDICTED: uncharacterized protein LOC100251901 [Vitis vinifera]	224075725	XM_002304702.1	248	5.54e-125	Populus trichocarpa predicted protein, mRNA	--	--	--	--	--	--	--	--	--	--	--	--	--	--	--	--	--	--
comp83870_c0	37.3904	5.53288	2.7566	2.17e-06	0.00011401	TRUE	56.7066	13.64	2.0557	7.26e-06	0.00027968	TRUE	223	--	--	--	--	--	--	--	--	--	--	--	--	--	--	--	--	--	--	--	--	--	--	--	--	--	--	--	--
comp63719_c0	37.0428	5.53288	2.7431	1.52e-05	0.00064676	TRUE	160.096	0.616451	8.0207	1.16e-24	7.29e-22	TRUE	1422	75161264	Q8VWZ7.1	1490	0	RecName: Full=Geraniol 8-hydroxylase; AltName: Full=Cytochrome P450 76B6; AltName: Full=Geraniol 10-hydroxylase; Short=CrG10H >gi|17065916|emb|CAC80883.1| geraniol 10-hydroxylase [Catharanthus roseus]	--	--	--	--	--	--	--	--	--	Q8VWZ7	1490	0	Geraniol 8-hydroxylase OS=Catharanthus roseus GN=CYP76B6 PE=1 SV=1	PF00067	Cytochrome P450	GO:0016099//GO:0006118//GO:0055114	monoterpenoid biosynthetic process//electron transport//oxidation-reduction process	GO:0020037//GO:0016705//GO:0005506//GO:0016709//GO:0009055	heme binding//oxidoreductase activity, acting on paired donors, with incorporation or reduction of molecular oxygen//iron ion binding//oxidoreductase activity, acting on paired donors, with incorporation or reduction of molecular oxygen, NAD(P)H as one donor, and incorporation of one atom of oxygen//electron carrier activity	GO:0005789//GO:0016021	endoplasmic reticulum membrane//integral to membrane	KOG0156	Cytochrome P450 CYP2 subfamily
comp60779_c0	258.782	38.6599	2.7428	5.97e-24	4.27e-21	TRUE	177.78	43.9789	2.0152	2.59e-06	0.00011076	TRUE	1131	225448588	XP_002274031.1	626	2.87e-99	PREDICTED: arogenate dehydrogenase 1, chloroplastic [Vitis vinifera] >gi|297736539|emb|CBI25410.3| unnamed protein product [Vitis vinifera]	224101218	XM_002312154.1	113	3.4e-50	Populus trichocarpa predicted protein, mRNA	--	--	--	--	Q944B6	462	3.74e-70	Arogenate dehydrogenase 1, chloroplastic OS=Arabidopsis thaliana GN=TYRAAT1 PE=1 SV=1	PF02826//PF02558//PF03446//PF02153//PF05426//PF01210//PF01408	D-isomer specific 2-hydroxyacid dehydrogenase, NAD binding domain//Ketopantoate reductase PanE/ApbA//NAD binding domain of 6-phosphogluconate dehydrogenase//Prephenate dehydrogenase//Alginate lyase//NAD-dependent glycerol-3-phosphate dehydrogenase N-terminus//Oxidoreductase family, NAD-binding Rossmann fold	GO:0055114//GO:0006000//GO:0015940//GO:0006013//GO:0042122//GO:0009094//GO:0006098//GO:0006571//GO:0046168//GO:0000162//GO:0019521	oxidation-reduction process//fructose metabolic process//pantothenate biosynthetic process//mannose metabolic process//alginic acid catabolic process//L-phenylalanine biosynthetic process//pentose-phosphate shunt//tyrosine biosynthetic process//glycerol-3-phosphate catabolic process//tryptophan biosynthetic process//D-gluconate metabolic process	GO:0004616//GO:0000166//GO:0051287//GO:0008677//GO:0016616//GO:0048037//GO:0004665//GO:0016491//GO:0008977//GO:0045135	phosphogluconate dehydrogenase (decarboxylating) activity//nucleotide binding//NAD binding//2-dehydropantoate 2-reductase activity//oxidoreductase activity, acting on the CH-OH group of donors, NAD or NADP as acceptor//cofactor binding//prephenate dehydrogenase (NADP+) activity//oxidoreductase activity//prephenate dehydrogenase activity//poly(beta-D-mannuronate) lyase activity	GO:0042597//GO:0005737	periplasmic space//cytoplasm	--	--
comp78237_c0	777.772	119.442	2.703	1.56e-31	2.21e-28	TRUE	542.992	167.181	1.6995	4.79e-05	0.0014926	TRUE	755	225426063	XP_002275970.1	292	2.05e-53	PREDICTED: 6-phosphogluconate dehydrogenase, decarboxylating-like [Vitis vinifera]	--	--	--	--	--	--	--	--	--	Q9FFR3	276	1.06e-50	6-phosphogluconate dehydrogenase, decarboxylating 2, chloroplastic OS=Arabidopsis thaliana GN=At5g41670 PE=2 SV=1	PF03446	NAD binding domain of 6-phosphogluconate dehydrogenase	GO:0055114//GO:0009746//GO:0006098//GO:0019521	oxidation-reduction process//response to hexose stimulus//pentose-phosphate shunt//D-gluconate metabolic process	GO:0004616//GO:0000166//GO:0050662//GO:0016616	phosphogluconate dehydrogenase (decarboxylating) activity//nucleotide binding//coenzyme binding//oxidoreductase activity, acting on the CH-OH group of donors, NAD or NADP as acceptor	GO:0043231//GO:0044444	intracellular membrane-bounded organelle//cytoplasmic part	KOG2653	6-phosphogluconate dehydrogenase
comp78714_c0	102.034	15.7968	2.6913	1.95e-05	0.00080559	TRUE	125.231	14.3943	3.121	4.42e-16	9.89e-14	TRUE	205	--	--	--	--	--	--	--	--	--	--	--	--	--	--	--	--	--	--	--	--	--	--	--	--	--	--	--	--
comp75612_c3	952.645	148.583	2.6807	2.6e-15	6.82e-13	TRUE	1220.87	258.11	2.2419	1.14e-08	8.06e-07	TRUE	678	359482137	XP_003632718.1	333	1.97e-34	PREDICTED: uncharacterized protein LOC100855285 [Vitis vinifera]	224145995	XM_002325805.1	70	1.6e-26	Populus trichocarpa predicted protein, mRNA	--	--	--	--	--	--	--	--	--	--	--	--	--	--	--	--	--	--
comp59656_c0	37.9057	5.93219	2.6758	3.36e-06	0.00016749	TRUE	84.4732	5.74577	3.8779	6.14e-15	1.15e-12	TRUE	1599	225456461	XP_002284464.1	692	8.82e-83	PREDICTED: transcription factor bHLH137 [Vitis vinifera] >gi|297734492|emb|CBI15739.3| unnamed protein product [Vitis vinifera]	359491132	XM_002284428.2	182	2.13e-88	PREDICTED: Vitis vinifera transcription factor bHLH137-like (LOC100268131), mRNA	--	--	--	--	Q93W88	432	5.04e-47	Transcription factor bHLH137 OS=Arabidopsis thaliana GN=BHLH137 PE=2 SV=1	PF00010	Helix-loop-helix DNA-binding domain	--	--	GO:0046983	protein dimerization activity	--	--	--	--
comp63082_c0	10601.7	1660.22	2.6749	1.42e-52	6.36e-49	TRUE	15060.4	2742.03	2.4574	1.96e-39	4.4e-36	TRUE	2623	189380221	ACD93208.1	3701	0	beta xylosidase [Camellia sinensis]	189380220	EU714121.1	2394	0	Camellia sinensis beta xylosidase mRNA, complete cds	--	--	--	--	Q94KD8	2859	0	Probable beta-D-xylosidase 2 OS=Arabidopsis thaliana GN=BXL2 PE=2 SV=1	PF01915//PF02990//PF00933//PF00812	Glycosyl hydrolase family 3 C-terminal domain//Endomembrane protein 70//Glycosyl hydrolase family 3 N terminal domain//Ephrin	GO:0005975	carbohydrate metabolic process	GO:0004553	hydrolase activity, hydrolyzing O-glycosyl compounds	GO:0016021//GO:0016020	integral to membrane//membrane	--	--
comp59477_c0	2320.36	368.233	2.6557	7.09e-05	0.002531	TRUE	2969.51	715.469	2.0533	4.51e-05	0.0014182	TRUE	947	363497938	AEW24432.1	451	4.88e-53	late embryogenesis abundant protein 3L-1 [Camellia sinensis]	363497937	JN400595.1	591	0	Camellia sinensis late embryogenesis abundant protein 3L-1 (LEA3L-1) mRNA, complete cds	--	--	--	--	Q39644	232	2.54e-22	Late embryogenesis abundant protein Lea5 OS=Citrus sinensis GN=LEA5 PE=2 SV=1	PF03242	Late embryogenesis abundant protein	GO:0006950	response to stress	--	--	--	--	--	--
comp55352_c0	346.724	55.3895	2.6461	1.53e-26	1.44e-23	TRUE	330.44	68.4758	2.2707	1.34e-18	4.07e-16	TRUE	1041	147838102	CAN60928.1	1075	5.48e-144	hypothetical protein VITISV_008356 [Vitis vinifera] >gi|302142871|emb|CBI20166.3| unnamed protein product [Vitis vinifera]	224126376	XM_002319787.1	307	4.48e-158	Populus trichocarpa predicted protein, mRNA	K07976	RAB	Rab family, other	http://www.genome.jp/dbget-bin/www_bget?ko:K07976	P87027	501	6.9e-60	Septum-promoting GTP-binding protein 1 OS=Schizosaccharomyces pombe (strain 972 / ATCC 24843) GN=spg1 PE=1 SV=1	PF00025//PF03266//PF04670//PF00071//PF08477	ADP-ribosylation factor family//NTPase//Gtr1/RagA G protein conserved region//Ras family//Miro-like protein	GO:0007264	small GTPase mediated signal transduction	GO:0005525	GTP binding	GO:0005622//GO:0005634//GO:0005737	intracellular//nucleus//cytoplasm	KOG1673	Ras GTPases
comp70089_c0	130.897	21.0613	2.6358	7.04e-15	1.79e-12	TRUE	254.855	42.9255	2.5698	2.25e-19	7.61e-17	TRUE	454	224105751	XP_002313920.1	174	2.17e-14	predicted protein [Populus trichocarpa] >gi|222850328|gb|EEE87875.1| predicted protein [Populus trichocarpa]	--	--	--	--	--	--	--	--	--	--	--	--	--	--	--	--	--	--	--	--	--	--	--
comp45928_c0	25.0885	4.06661	2.6251	0.00014799	0.0047996	TRUE	22.5942	1.17308	4.2676	2.4e-05	0.00080826	TRUE	702	359492868	XP_003634476.1	563	8.34e-66	PREDICTED: UDP-glycosyltransferase 85A2 [Vitis vinifera]	--	--	--	--	--	--	--	--	--	Q9ZWJ3	503	1.78e-58	UDP-glycosyltransferase 85A2 OS=Arabidopsis thaliana GN=UGT85A2 PE=2 SV=1	PF04604	Type-A lantibiotic	GO:0019748	secondary metabolic process	--	--	GO:0005576	extracellular region	--	--
comp73339_c0	161.729	26.2588	2.6227	1.35e-14	3.26e-12	TRUE	306.389	40.3036	2.9264	8.57e-26	5.95e-23	TRUE	2875	313755456	ADR74219.1	1994	0	P(E)-nerolidol/(E,E)-geranyl linalool synthase [Vitis vinifera]	226290818	FJ265785.1	348	2.04e-180	Actinidia deliciosa cultivar Hayward terpene synthase mRNA, complete cds	--	--	--	--	Q93YV0	1312	0	(E,E)-geranyllinalool synthase OS=Arabidopsis thaliana GN=GES PE=2 SV=1	PF03936//PF01397	Terpene synthase family, metal binding domain//Terpene synthase, N-terminal domain	GO:0008152	metabolic process	GO:0000287//GO:0010333//GO:0016829//GO:0046872	magnesium ion binding//terpene synthase activity//lyase activity//metal ion binding	--	--	--	--
comp65126_c0	33.4971	5.46579	2.6155	1.54e-05	0.00065458	TRUE	36.5404	8.09194	2.1749	0.0001498	0.0040471	TRUE	769	--	--	--	--	--	--	--	--	--	--	--	--	--	--	--	--	--	--	--	--	--	--	--	--	--	--	--	--
comp66548_c1	759.738	125.116	2.6022	1.85e-35	3.16e-32	TRUE	518.701	131.302	1.982	1.15e-06	5.38e-05	TRUE	1404	378405612	AFB82645.1	334	3.14e-32	quinone oxidoreductase [Camellia sinensis]	378405611	JN857067.1	250	2.95e-126	Camellia sinensis cultivar Longjing 43 quinone oxidoreductase (QOD1) mRNA, complete cds	--	--	--	--	Q9SV68	253	1.06e-22	Putative quinone-oxidoreductase homolog, chloroplastic OS=Arabidopsis thaliana GN=At4g13010 PE=2 SV=1	--	--	GO:0055114	oxidation-reduction process	GO:0008270//GO:0016491//GO:0000166	zinc ion binding//oxidoreductase activity//nucleotide binding	--	--	--	--
comp40031_c0	1114.84	184.562	2.5947	1.05e-12	1.86e-10	TRUE	962.036	236.396	2.0249	5.72e-17	1.43e-14	TRUE	1720	345104746	AEN71143.1	444	6.74e-47	WRKY3 transcription factor [Vitis pseudoreticulata]	357437104	XM_003588780.1	105	1.46e-45	Medicago truncatula WRKY transcription factor (MTR_1g013760) mRNA, complete cds	--	--	--	--	Q9SAH7	401	2.33e-42	Probable WRKY transcription factor 40 OS=Arabidopsis thaliana GN=WRKY40 PE=1 SV=1	PF00804	Syntaxin	--	--	--	--	GO:0016020	membrane	--	--
comp65065_c0	2962.65	492.28	2.5893	1.78e-33	2.66e-30	TRUE	2257.16	585.954	1.9456	1.6e-05	0.00056613	TRUE	1181	225432376	XP_002276229.1	350	5.11e-36	PREDICTED: UPF0497 membrane protein 15 [Vitis vinifera] >gi|226713780|sp|A7NW79.2|CSPL7_VITVI RecName: Full=CASP-like protein VIT_05s0020g01830	--	--	--	--	--	--	--	--	--	A7NW79	350	3.45e-37	CASP-like protein VIT_05s0020g01830 OS=Vitis vinifera GN=VIT_05s0020g01830 PE=2 SV=2	PF01284	Membrane-associating domain	--	--	--	--	GO:0016020	membrane	--	--
comp60210_c0	66.1466	11.0625	2.58	4.69e-06	0.00022438	TRUE	58.7799	14.4542	2.0238	1.01e-05	0.00037344	TRUE	486	147816876	CAN71065.1	257	2.57e-25	hypothetical protein VITISV_037769 [Vitis vinifera]	--	--	--	--	--	--	--	--	--	--	--	--	--	PF01213	Adenylate cyclase associated (CAP) N terminal	GO:0007010	cytoskeleton organization	GO:0003779	actin binding	--	--	--	--
comp73229_c2	13878.6	2392.68	2.5362	1.94e-25	1.65e-22	TRUE	11448.6	2104.16	2.4438	2.25e-22	1.11e-19	TRUE	2349	225430120	XP_002284652.1	1205	1.06e-156	PREDICTED: RING finger and CHY zinc finger domain-containing protein 1 [Vitis vinifera] >gi|147785653|emb|CAN68688.1| hypothetical protein VITISV_029477 [Vitis vinifera]	225430119	XM_002284616.1	370	0	PREDICTED: Vitis vinifera RING finger and CHY zinc finger domain-containing protein 1-like (LOC100252623), mRNA	--	--	--	--	Q96PM5	529	1.08e-59	RING finger and CHY zinc finger domain-containing protein 1 OS=Homo sapiens GN=RCHY1 PE=1 SV=1	PF14634//PF05495//PF07552//PF00097//PF13639	zinc-RING finger domain//CHY zinc finger//Spore Coat Protein X and V domain//Zinc finger, C3HC4 type (RING finger)//Ring finger domain	GO:0030435	sporulation resulting in formation of a cellular spore	GO:0008270//GO:0046872//GO:0005515	zinc ion binding//metal ion binding//protein binding	GO:0031160	spore wall	KOG1940	Zn-finger protein
comp75348_c1	3449.14	597.49	2.5293	1.44e-44	4.37e-41	TRUE	2917.01	590.544	2.3044	3.97e-14	6.59e-12	TRUE	3002	255544067	XP_002513096.1	1095	2.82e-131	conserved hypothetical protein [Ricinus communis] >gi|223548107|gb|EEF49599.1| conserved hypothetical protein [Ricinus communis]	--	--	--	--	--	--	--	--	--	--	--	--	--	PF02724	CDC45-like protein	GO:0006270	DNA replication initiation	--	--	--	--	--	--
comp58267_c0	1231.52	217.095	2.504	1.01e-37	2e-34	TRUE	1527.47	321.107	2.25	7.01e-09	5.16e-07	TRUE	1430	225438962	XP_002284278.1	1490	0	PREDICTED: peroxidase 73 [Vitis vinifera]	4138646	AJ011939.1	239	3.92e-120	Trifolium repens mRNA for peroxidase	K00430	E1.11.1.7	peroxidase	http://www.genome.jp/dbget-bin/www_bget?ko:K00430	Q43873	1308	1.32e-177	Peroxidase 73 OS=Arabidopsis thaliana GN=PER73 PE=1 SV=1	PF00141	Peroxidase	GO:0006979//GO:0009651//GO:0055114//GO:0006804	response to oxidative stress//response to salt stress//oxidation-reduction process//peroxidase reaction	GO:0020037//GO:0046872//GO:0004601	heme binding//metal ion binding//peroxidase activity	GO:0005737	cytoplasm	--	--
comp60021_c0	36.5428	6.46567	2.4987	1.55e-05	0.0006603	TRUE	47.3709	8.03212	2.5601	2.17e-06	9.45e-05	TRUE	839	255558612	XP_002520331.1	285	9.13e-28	conserved hypothetical protein [Ricinus communis] >gi|223540550|gb|EEF42117.1| conserved hypothetical protein [Ricinus communis]	--	--	--	--	--	--	--	--	--	--	--	--	--	PF01477	PLAT/LH2 domain	--	--	GO:0005515	protein binding	--	--	--	--
comp58796_c0	327.151	59.191	2.4665	1.76e-23	1.18e-20	TRUE	615.402	127.783	2.2678	7.93e-10	6.89e-08	TRUE	649	449458019	XP_004146745.1	606	3.67e-75	PREDICTED: hypersensitive-induced response protein 1-like isoform 1 [Cucumis sativus] >gi|449458021|ref|XP_004146746.1| PREDICTED: hypersensitive-induced response protein 1-like isoform 2 [Cucumis sativus] >gi|449520329|ref|XP_004167186.1| PREDICTED: hypersensitive-induced response protein 1-like isoform 1 [Cucumis sativus] >gi|449520331|ref|XP_004167187.1| PREDICTED: hypersensitive-induced respo…	160950752	CU223502.1	135	1.13e-62	Populus EST from leave	--	--	--	--	Q9CAR7	587	2.22e-73	Hypersensitive-induced response protein 2 OS=Arabidopsis thaliana GN=HIR2 PE=1 SV=1	--	--	--	--	--	--	GO:0016020	membrane	--	--
comp72007_c2	95.4761	17.3302	2.4619	4.09e-11	5.49e-09	TRUE	108.262	24.653	2.1347	4.41e-06	0.00017906	TRUE	1094	224062932	XP_002300935.1	425	4.29e-56	predicted protein [Populus trichocarpa] >gi|222842661|gb|EEE80208.1| predicted protein [Populus trichocarpa]	356515992	XM_003526633.1	87	9.34e-36	PREDICTED: Glycine max pleckstrin homology domain-containing family A member 8-like (LOC100806166), mRNA	--	--	--	--	Q5U3N0	128	2.96e-08	Pleckstrin homology domain-containing family A member 8 OS=Danio rerio GN=plekha8 PE=2 SV=1	PF08718	Glycolipid transfer protein (GLTP)	GO:0046836	glycolipid transport	GO:0051861//GO:0017089	glycolipid binding//glycolipid transporter activity	GO:0005737	cytoplasm	--	--
comp75937_c0	6178.91	1122.49	2.4607	2e-44	5.88e-41	TRUE	7618.53	1847.22	2.0442	5.22e-16	1.16e-13	TRUE	777	189473427	ACD99685.1	579	2.23e-71	histone H1-like protein [Camellia sinensis]	189473426	EU716314.1	758	0	Camellia sinensis histone H1-like protein (H1) mRNA, complete cds	K11275	H1_5	histone H1/5	http://www.genome.jp/dbget-bin/www_bget?ko:K11275	P40267	354	4.86e-39	Histone H1 OS=Solanum pennellii PE=2 SV=1	PF00538	linker histone H1 and H5 family	GO:0006334	nucleosome assembly	GO:0003677	DNA binding	GO:0005634//GO:0000786	nucleus//nucleosome	--	--
comp64180_c0	1117.12	203.905	2.4538	5.84e-36	1.04e-32	TRUE	816.033	150.753	2.4364	5.6e-29	5.38e-26	TRUE	1994	359482873	XP_003632856.1	890	6.29e-109	PREDICTED: transcription factor bHLH87-like [Vitis vinifera]	359482872	XM_003632808.1	241	4.25e-121	PREDICTED: Vitis vinifera transcription factor bHLH87-like (LOC100251455), mRNA	--	--	--	--	Q8S3D2	550	7.62e-62	Transcription factor bHLH87 OS=Arabidopsis thaliana GN=BHLH87 PE=2 SV=1	PF00010	Helix-loop-helix DNA-binding domain	--	--	GO:0046983	protein dimerization activity	--	--	--	--
comp39915_c0	494.795	90.9188	2.4442	3.36e-07	2.14e-05	TRUE	664.387	92.5306	2.844	5.09e-08	3.16e-06	TRUE	666	332319679	P85524.1	451	1.7e-53	RecName: Full=Kirola; AltName: Allergen=Act d 11	--	--	--	--	--	--	--	--	--	P85524	451	1.15e-54	Kirola OS=Actinidia deliciosa PE=1 SV=1	PF00407	Pathogenesis-related protein Bet v I family	GO:0016068//GO:0009607//GO:0006952	type I hypersensitivity//response to biotic stimulus//defense response	--	--	--	--	--	--
comp51882_c0	1029.24	189.233	2.4433	8.91e-35	1.4e-31	TRUE	979.621	347.711	1.4943	4.3e-07	2.2e-05	TRUE	1910	255552117	XP_002517103.1	2176	0	sugar transporter, putative [Ricinus communis] >gi|223543738|gb|EEF45266.1| sugar transporter, putative [Ricinus communis]	255589858	XM_002535064.1	474	0	Ricinus communis sugar transporter, putative, mRNA	--	--	--	--	Q8GW61	2001	0	Sugar transport protein 14 OS=Arabidopsis thaliana GN=STP14 PE=2 SV=2	PF07690//PF00083	Major Facilitator Superfamily//Sugar (and other) transporter	GO:0055114//GO:0055085//GO:0008643	oxidation-reduction process//transmembrane transport//carbohydrate transport	GO:0022857//GO:0022891//GO:0032440	transmembrane transporter activity//substrate-specific transmembrane transporter activity//2-alkenal reductase [NAD(P)] activity	GO:0016021	integral to membrane	KOG0254	Predicted transporter (major facilitator superfamily)
comp62564_c0	112.763	20.8633	2.4343	2.62e-12	4.38e-10	TRUE	98.4957	27.2983	1.8513	3.52e-07	1.83e-05	TRUE	386	225431697	XP_002264520.1	290	1.16e-28	PREDICTED: cytochrome P450 82C4 [Vitis vinifera]	--	--	--	--	--	--	--	--	--	O81972	211	7.17e-19	Cytochrome P450 82A2 OS=Glycine max GN=CYP82A2 PE=2 SV=1	PF00067	Cytochrome P450	GO:0055114	oxidation-reduction process	GO:0005506//GO:0020037//GO:0016705	iron ion binding//heme binding//oxidoreductase activity, acting on paired donors, with incorporation or reduction of molecular oxygen	--	--	KOG0156	Cytochrome P450 CYP2 subfamily
comp76817_c0	10231.7	1897.86	2.4306	8.91e-21	4.81e-18	TRUE	5550.53	1432.1	1.9545	1.07e-25	7.41e-23	TRUE	355	225462227	XP_002271791.1	251	3.16e-25	PREDICTED: photosystem II 10 kDa polypeptide, chloroplastic [Vitis vinifera] >gi|147789486|emb|CAN71762.1| hypothetical protein VITISV_021149 [Vitis vinifera] >gi|296082806|emb|CBI21811.3| unnamed protein product [Vitis vinifera]	83776785	DQ296038.1	51	2.93e-16	Arachis hypogaea chloroplast photosystem II 10 kDa protein mRNA, partial cds; nuclear gene for chloroplast product	K03541	psbR	photosystem II 10kDa protein	http://www.genome.jp/dbget-bin/www_bget?ko:K03541	Q40519	220	6.72e-22	Photosystem II 10 kDa polypeptide, chloroplastic OS=Nicotiana tabacum GN=PSBR PE=2 SV=1	PF04725	Photosystem II 10 kDa polypeptide PsbR	GO:0015979	photosynthesis	--	--	GO:0009523//GO:0009654//GO:0042651	photosystem II//oxygen evolving complex//thylakoid membrane	--	--
comp39663_c0	220.964	41.0622	2.4279	8.48e-19	3.76e-16	TRUE	249.278	46.8219	2.4125	1.78e-06	7.94e-05	TRUE	606	255574982	XP_002528397.1	541	1.1e-62	conserved hypothetical protein [Ricinus communis] >gi|223532185|gb|EEF33990.1| conserved hypothetical protein [Ricinus communis]	--	--	--	--	--	--	--	--	--	--	--	--	--	--	--	--	--	--	--	--	--	--	--
comp58369_c0	2284.3	424.91	2.4265	2.08e-18	8.47e-16	TRUE	2230.96	757.13	1.559	5.78e-06	0.00022804	TRUE	1402	147803378	CAN71047.1	1263	1.42e-169	hypothetical protein VITISV_015116 [Vitis vinifera]	--	--	--	--	--	--	--	--	--	Q9LMR5	500	2.12e-56	F-box/kelch-repeat protein At1g15670 OS=Arabidopsis thaliana GN=At1g15670 PE=2 SV=1	PF00646//PF01344//PF07646	F-box domain//Kelch motif//Kelch motif	--	--	GO:0005515	protein binding	--	--	KOG1072	FOG: Kelch repeat
comp34641_c0	1081.86	203.547	2.4101	5.09e-34	7.73e-31	TRUE	1095.23	412.452	1.4089	3.69e-05	0.0011823	TRUE	314	--	--	--	--	--	--	--	--	--	--	--	--	--	--	--	--	--	--	--	--	--	--	--	--	--	--	--	--
comp70824_c1	975.494	183.821	2.4078	0.00028971	0.0085613	TRUE	869.493	248.891	1.8047	8.44e-09	6.11e-07	TRUE	1490	147865633	CAN83255.1	979	6.04e-125	hypothetical protein VITISV_036981 [Vitis vinifera]	--	--	--	--	--	--	--	--	--	O82199	820	2.57e-103	Zinc finger CCCH domain-containing protein 20 OS=Arabidopsis thaliana GN=At2g19810 PE=2 SV=1	PF02870//PF00642	6-O-methylguanine DNA methyltransferase, ribonuclease-like domain//Zinc finger C-x8-C-x5-C-x3-H type (and similar)	GO:0006281	DNA repair	GO:0005488//GO:0003908//GO:0046872	binding//methylated-DNA-[protein]-cysteine S-methyltransferase activity//metal ion binding	--	--	KOG1595	CCCH-type Zn-finger protein
comp78545_c0	1462.65	276.168	2.405	4.19e-09	3.8e-07	TRUE	1348.02	547.525	1.2998	2.69e-07	1.44e-05	TRUE	1686	49798480	AAT68601.1	1846	0	benzoyl coenzyme A: benzyl alcohol benzoyl transferase [Petunia x hybrida] >gi|51556912|gb|AAU06226.1| benzoyl-CoA:benzyl alcohol/phenylethanol benzoyltransferase [Petunia x hybrida]	356535144	XM_003536061.1	63	3.19e-22	PREDICTED: Glycine max benzyl alcohol O-benzoyltransferase-like (LOC100820325), mRNA	--	--	--	--	Q8GT20	1820	0	Benzyl alcohol O-benzoyltransferase OS=Nicotiana tabacum GN=HSR201 PE=1 SV=1	PF02458	Transferase family	--	--	GO:0016747	transferase activity, transferring acyl groups other than amino-acyl groups	--	--	--	--
comp38841_c0	14589.7	2794.11	2.3845	5.25e-43	1.44e-39	TRUE	8767.35	2174.3	2.0116	1.47e-27	1.27e-24	TRUE	879	3914472	Q40519.1	217	8.6e-19	RecName: Full=Photosystem II 10 kDa polypeptide, chloroplastic; Short=PII10; Flags: Precursor >gi|22669|emb|CAA49693.1| NtpII10 [Nicotiana tabacum]	160950726	CU223476.1	86	2.68e-35	Populus EST from leave	K03541	psbR	photosystem II 10kDa protein	http://www.genome.jp/dbget-bin/www_bget?ko:K03541	Q40519	217	5.81e-20	Photosystem II 10 kDa polypeptide, chloroplastic OS=Nicotiana tabacum GN=PSBR PE=2 SV=1	PF04725//PF12920	Photosystem II 10 kDa polypeptide PsbR//TcdA/TcdB pore forming domain	GO:0009405//GO:0015979	pathogenesis//photosynthesis	--	--	GO:0009535//GO:0009523//GO:0042651//GO:0009654	chloroplast thylakoid membrane//photosystem II//thylakoid membrane//oxygen evolving complex	--	--
comp58658_c0	63.2808	12.1998	2.3749	0.00011841	0.0039765	TRUE	63.3905	6.30241	3.3303	1.76e-10	1.71e-08	TRUE	315	--	--	--	--	--	--	--	--	--	--	--	--	--	--	--	--	--	--	--	--	--	--	--	--	--	--	--	--
comp58046_c0	1105.9	213.62	2.3721	1.18e-11	1.76e-09	TRUE	1155.22	238.219	2.2778	2.59e-08	1.72e-06	TRUE	1364	255552235	XP_002517162.1	1015	3.57e-131	basic 7S globulin 2 precursor small subunit, putative [Ricinus communis] >gi|223543797|gb|EEF45325.1| basic 7S globulin 2 precursor small subunit, putative [Ricinus communis]	--	--	--	--	--	--	--	--	--	P13917	473	5.29e-52	Basic 7S globulin OS=Glycine max GN=BG PE=1 SV=2	--	--	--	--	--	--	--	--	--	--
comp68684_c0	261.705	51.0642	2.3576	6.2e-20	3.07e-17	TRUE	185.894	62.8263	1.565	3.02e-08	1.97e-06	TRUE	1404	1401037	BAA07911.1	1771	0	alcohol dehydrogenases homologous [Lactuca sativa]	328963146	JF357957.1	642	0	Diospyros kaki alcohol dehydrogenase (Adh1) mRNA, complete cds	--	--	--	--	P48977	1754	0	Alcohol dehydrogenase OS=Malus domestica GN=ADH PE=2 SV=1	PF02826//PF07991//PF08240//PF00107	D-isomer specific 2-hydroxyacid dehydrogenase, NAD binding domain//Acetohydroxy acid isomeroreductase, catalytic domain//Alcohol dehydrogenase GroES-like domain//Zinc-binding dehydrogenase	GO:0009097//GO:0009099//GO:0008652//GO:0009098//GO:0055114//GO:0015940	isoleucine biosynthetic process//valine biosynthetic process//cellular amino acid biosynthetic process//leucine biosynthetic process//oxidation-reduction process//pantothenate biosynthetic process	GO:0016616//GO:0048037//GO:0046872//GO:0004455//GO:0000166//GO:0016491//GO:0008270	oxidoreductase activity, acting on the CH-OH group of donors, NAD or NADP as acceptor//cofactor binding//metal ion binding//ketol-acid reductoisomerase activity//nucleotide binding//oxidoreductase activity//zinc ion binding	--	--	KOG0022	Alcohol dehydrogenase, class III
comp73427_c0	18995.9	3709.42	2.3564	2.36e-10	2.7e-08	TRUE	18263.7	5548.53	1.7188	2.07e-21	9.18e-19	TRUE	1039	213876486	ACJ54281.1	1248	1.35e-161	lipoxygenase [Camellia sinensis]	213876485	FJ418174.1	918	0	Camellia sinensis lipoxygenase (lox2) mRNA, complete cds	K00454	LOX2S	lipoxygenase	http://www.genome.jp/dbget-bin/www_bget?ko:K00454	O24370	951	9.68e-119	Linoleate 13S-lipoxygenase 2-1, chloroplastic OS=Solanum tuberosum GN=LOX2.1 PE=1 SV=1	PF00305	Lipoxygenase	GO:0055114//GO:0031408	oxidation-reduction process//oxylipin biosynthetic process	GO:0016702//GO:0016165//GO:0005506//GO:0046872	oxidoreductase activity, acting on single donors with incorporation of molecular oxygen, incorporation of two atoms of oxygen//linoleate 13S-lipoxygenase activity//iron ion binding//metal ion binding	--	--	--	--
comp74423_c3	797.049	155.646	2.3564	8.48e-06	0.0003807	TRUE	1215.57	468.164	1.3765	0.00010599	0.0029842	TRUE	1855	356558769	XP_003547675.1	1966	0	PREDICTED: lysine histidine transporter 1-like [Glycine max]	359488620	XM_002265272.2	502	0	PREDICTED: Vitis vinifera Lysine histidine transporter 1-like (LOC100262761), mRNA	--	--	--	--	Q9FKS8	1852	0	Lysine histidine transporter 1 OS=Arabidopsis thaliana GN=LHT1 PE=1 SV=1	PF03222	Tryptophan/tyrosine permease family	GO:0003333	amino acid transmembrane transport	--	--	--	--	KOG1303	Amino acid transporters
comp68808_c0	206.528	40.7299	2.3422	2.92e-17	1.04e-14	TRUE	294.98	115.196	1.3565	5.99e-08	3.67e-06	TRUE	1045	359473323	XP_003631291.1	1097	4.89e-145	PREDICTED: uncharacterized WD repeat-containing protein alr3466-like [Vitis vinifera]	--	--	--	--	--	--	--	--	--	Q8YV57	187	6.52e-14	Uncharacterized WD repeat-containing protein all2124 OS=Nostoc sp. (strain PCC 7120 / UTEX 2576) GN=all2124 PE=4 SV=1	PF00400	WD domain, G-beta repeat	--	--	GO:0005515	protein binding	--	--	KOG4155	FOG: WD40 repeat
comp63447_c1	113.458	22.4638	2.3365	1.26e-09	1.27e-07	TRUE	124.686	19.7031	2.6618	1.53e-13	2.35e-11	TRUE	1666	473102	CAA82271.1	328	4e-31	beta-1,3-glucanase [Nicotiana tabacum]	--	--	--	--	--	--	--	--	--	Q9M088	180	1.14e-12	Glucan endo-1,3-beta-glucosidase 5 OS=Arabidopsis thaliana GN=At4g31140 PE=1 SV=1	PF00332	Glycosyl hydrolases family 17	GO:0005975	carbohydrate metabolic process	GO:0003824//GO:0004553	catalytic activity//hydrolase activity, hydrolyzing O-glycosyl compounds	--	--	--	--
comp75937_c2	177.348	35.3919	2.3251	2.47e-15	6.54e-13	TRUE	210.889	60.7975	1.7944	1.8e-06	8e-05	TRUE	395	--	--	--	--	--	189473426	EU716314.1	105	3.15e-46	Camellia sinensis histone H1-like protein (H1) mRNA, complete cds	--	--	--	--	--	--	--	--	--	--	--	--	--	--	--	--	--	--
comp55931_c0	127.562	25.4666	2.3245	6.42e-05	0.0023294	TRUE	134.109	21.3132	2.6536	5.75e-05	0.0017481	TRUE	645	--	--	--	--	--	--	--	--	--	--	--	--	--	--	--	--	--	--	PF08802//PF04618	Cytochrome B6-F complex Fe-S subunit//HD-ZIP protein N terminus	GO:0055114//GO:0006118	oxidation-reduction process//electron transport	GO:0051537//GO:0009496	2 iron, 2 sulfur cluster binding//plastoquinol--plastocyanin reductase activity	GO:0042651//GO:0009512//GO:0005634	thylakoid membrane//cytochrome b6f complex//nucleus	--	--
comp39027_c0	898.876	179.825	2.3215	1.01e-30	1.39e-27	TRUE	944.86	262.485	1.8479	2.57e-16	5.98e-14	TRUE	827	145688390	ABC69274.2	709	1.59e-91	putative DnaJ protein [Camellia sinensis]	145688389	DQ345453.2	546	0	Camellia sinensis putative DnaJ protein mRNA, complete cds	--	--	--	--	Q9SAG8	324	6.24e-35	Chaperone protein dnaJ 8, chloroplastic OS=Arabidopsis thaliana GN=ATJ8 PE=2 SV=1	--	--	GO:0006457	protein folding	GO:0031072//GO:0051082	heat shock protein binding//unfolded protein binding	--	--	KOG0715	Molecular chaperone (DnaJ superfamily)
comp68808_c1	93.4913	18.9306	2.3041	3.75e-10	4.13e-08	TRUE	109.452	50.5024	1.1159	0.00035402	0.008534	TRUE	571	--	--	--	--	--	--	--	--	--	--	--	--	--	--	--	--	--	--	PF11629	C terminal SARAH domain of Mst1	GO:0016310//GO:0009069	phosphorylation//serine family amino acid metabolic process	GO:0004674	protein serine/threonine kinase activity	--	--	--	--
comp61593_c0	254.952	51.9905	2.2939	0.00021027	0.0064978	TRUE	381.211	132.995	1.5192	4.18e-11	4.5e-09	TRUE	1872	225432612	XP_002281683.1	2146	0	PREDICTED: sugar transport protein 13 [Vitis vinifera] >gi|66016961|gb|AAT09979.1| hexose transporter [Vitis vinifera] >gi|297737025|emb|CBI26226.3| unnamed protein product [Vitis vinifera] >gi|310877796|gb|ADP37129.1| hexose transporter [Vitis vinifera]	300119979	GQ373387.1	374	0	Manihot esculenta putative hexose transporter 2 mRNA, complete cds	--	--	--	--	Q94AZ2	2104	0	Sugar transport protein 13 OS=Arabidopsis thaliana GN=STP13 PE=1 SV=2	PF07690//PF00083	Major Facilitator Superfamily//Sugar (and other) transporter	GO:0055085	transmembrane transport	GO:0022891//GO:0022857	substrate-specific transmembrane transporter activity//transmembrane transporter activity	GO:0016021	integral to membrane	KOG0254	Predicted transporter (major facilitator superfamily)
comp58475_c0	9990.44	2038.03	2.2934	0.00033989	0.0097596	TRUE	11979.4	4904.13	1.2885	5.01e-08	3.11e-06	TRUE	1739	340396652	AEK32594.1	1321	2.12e-177	xyloglucan endotransglucosylase/hydrolase [Tagetes patula]	187372987	EU494963.1	326	2.07e-168	Malus x domestica xyloglucan endotransglucosylase/hydrolase 4 mRNA, complete cds	K08235	E2.4.1.207	xyloglucan:xyloglucosyl transferase	http://www.genome.jp/dbget-bin/www_bget?ko:K08235	Q8LER3	1210	9.32e-162	Probable xyloglucan endotransglucosylase/hydrolase protein 7 OS=Arabidopsis thaliana GN=XTH7 PE=2 SV=2	PF01484//PF00722//PF06955	Nematode cuticle collagen N-terminal domain//Glycosyl hydrolases family 16//Xyloglucan endo-transglycosylase (XET) C-terminus	GO:0006073//GO:0005975	cellular glucan metabolic process//carbohydrate metabolic process	GO:0042302//GO:0004553//GO:0016762	structural constituent of cuticle//hydrolase activity, hydrolyzing O-glycosyl compounds//xyloglucan:xyloglucosyl transferase activity	GO:0048046//GO:0005618	apoplast//cell wall	--	--
comp73427_c1	35235.9	7239.93	2.283	3.87e-12	6.26e-10	TRUE	35064.8	10980.5	1.6751	1.47e-20	5.66e-18	TRUE	2402	308943877	ADO51752.1	3831	0	lipoxygenase [Camellia sinensis]	229554824	FJ794853.1	1956	0	Camellia sinensis lipoxygenase (lox3) mRNA, complete cds	K00454	LOX2S	lipoxygenase	http://www.genome.jp/dbget-bin/www_bget?ko:K00454	O24370	2664	0	Linoleate 13S-lipoxygenase 2-1, chloroplastic OS=Solanum tuberosum GN=LOX2.1 PE=1 SV=1	PF01477//PF00305	PLAT/LH2 domain//Lipoxygenase	GO:0055114//GO:0031408	oxidation-reduction process//oxylipin biosynthetic process	GO:0005515//GO:0005506//GO:0046872//GO:0016702//GO:0016165	protein binding//iron ion binding//metal ion binding//oxidoreductase activity, acting on single donors with incorporation of molecular oxygen, incorporation of two atoms of oxygen//linoleate 13S-lipoxygenase activity	--	--	--	--
comp73434_c0	707.692	145.909	2.2781	3.55e-28	4.08e-25	TRUE	783.633	199.042	1.9771	5.04e-05	0.0015583	TRUE	1283	388270413	AFK26307.1	1108	4.09e-147	chitinase 1 [Aegiceras corniculatum]	924950	U30324.1	115	2.99e-51	Theobroma cacao class I chitinase gene, complete cds	K01183	E3.2.1.14	chitinase	http://www.genome.jp/dbget-bin/www_bget?ko:K01183	P24091	1094	5.38e-146	Endochitinase B OS=Nicotiana tabacum GN=CHN50 PE=1 SV=1	PF00187//PF00182	Chitin recognition protein//Chitinase class I	GO:0016998//GO:0006032	cell wall macromolecule catabolic process//chitin catabolic process	GO:0004568//GO:0008061	chitinase activity//chitin binding	--	--	KOG4742	Predicted chitinase
comp59000_c0	651.475	136.389	2.256	2.19e-27	2.36e-24	TRUE	843.314	102.495	3.0405	3.03e-16	6.95e-14	TRUE	862	147784683	CAN65930.1	898	7.16e-119	hypothetical protein VITISV_038846 [Vitis vinifera]	224103678	XM_002313115.1	81	1.58e-32	Populus trichocarpa predicted protein, mRNA	--	--	--	--	--	--	--	--	--	--	--	--	--	--	--	--	--	--
comp74881_c0	41.3752	8.73057	2.2446	2.07e-05	0.00084654	TRUE	31.9298	4.57269	2.8038	3.41e-05	0.0011068	TRUE	510	--	--	--	--	--	--	--	--	--	--	--	--	--	--	--	--	--	--	--	--	--	--	--	--	--	--	--	--
comp64798_c0	161.427	34.4559	2.2281	1.85e-05	0.00077112	TRUE	223.045	49.1083	2.1833	7.06e-05	0.0020874	TRUE	1180	296088285	CBI36511.3	463	3.09e-53	unnamed protein product [Vitis vinifera]	255637924	BT094998.1	172	5.66e-83	Soybean clone JCVI-FLGm-6F11 unknown mRNA	--	--	--	--	Q96262	360	2.15e-38	Plasma membrane-associated cation-binding protein 1 OS=Arabidopsis thaliana GN=PCAP1 PE=1 SV=1	PF05558	DREPP plasma membrane polypeptide	GO:0051716	cellular response to stimulus	--	--	GO:0046658	anchored to plasma membrane	--	--
comp62564_c1	713.269	152.582	2.2249	1.95e-27	2.13e-24	TRUE	715.093	231.607	1.6265	2.14e-14	3.72e-12	TRUE	1390	225443113	XP_002274740.1	1394	0	PREDICTED: cytochrome P450 82C4 [Vitis vinifera]	--	--	--	--	--	--	--	--	--	O49394	1158	3.44e-152	Cytochrome P450 82C2 OS=Arabidopsis thaliana GN=CYP82C2 PE=2 SV=2	PF00067	Cytochrome P450	GO:0055114	oxidation-reduction process	GO:0005506//GO:0046872//GO:0016491//GO:0020037//GO:0016705	iron ion binding//metal ion binding//oxidoreductase activity//heme binding//oxidoreductase activity, acting on paired donors, with incorporation or reduction of molecular oxygen	--	--	KOG0156	Cytochrome P450 CYP2 subfamily
comp66018_c0	1690.06	368.007	2.1993	1.33e-10	1.63e-08	TRUE	1914.66	421.054	2.185	1.01e-15	2.17e-13	TRUE	2732	224142159	XP_002324426.1	2913	0	predicted protein [Populus trichocarpa] >gi|222865860|gb|EEF02991.1| predicted protein [Populus trichocarpa]	225445199	XM_002284247.1	1016	0	PREDICTED: Vitis vinifera peroxisomal fatty acid beta-oxidation multifunctional protein AIM1-like (LOC100245687), mRNA	K10527	MFP2	enoyl-CoA hydratase/3-hydroxyacyl-CoA dehydrogenase	http://www.genome.jp/dbget-bin/www_bget?ko:K10527	Q9ZPI6	2672	0	Peroxisomal fatty acid beta-oxidation multifunctional protein AIM1 OS=Arabidopsis thaliana GN=AIM1 PE=1 SV=1	PF02737//PF00378//PF00725	3-hydroxyacyl-CoA dehydrogenase, NAD binding domain//Enoyl-CoA hydratase/isomerase family//3-hydroxyacyl-CoA dehydrogenase, C-terminal domain	GO:0018874//GO:0009845//GO:0006633//GO:0008152//GO:0006550//GO:0006631//GO:0006574//GO:0019482//GO:0046251//GO:0006552//GO:0009908//GO:0006554//GO:0006568//GO:0055114	benzoate metabolic process//seed germination//fatty acid biosynthetic process//metabolic process//isoleucine catabolic process//fatty acid metabolic process//valine catabolic process//beta-alanine metabolic process//limonene catabolic process//leucine catabolic process//flower development//lysine catabolic process//tryptophan metabolic process//oxidation-reduction process	GO:0004300//GO:0050662//GO:0016491//GO:0003824//GO:0003857//GO:0000166	enoyl-CoA hydratase activity//coenzyme binding//oxidoreductase activity//catalytic activity//3-hydroxyacyl-CoA dehydrogenase activity//nucleotide binding	GO:0005777//GO:0005618//GO:0009507	peroxisome//cell wall//chloroplast	KOG1683	Hydroxyacyl-CoA dehydrogenase/enoyl-CoA hydratase
comp72177_c0	337.471	73.8505	2.1921	7.43e-20	3.66e-17	TRUE	244.864	78.7344	1.6369	4.99e-10	4.49e-08	TRUE	1721	225442186	XP_002276676.1	1232	5.88e-163	PREDICTED: solute carrier family 25 member 44-like isoform 1 [Vitis vinifera] >gi|359482721|ref|XP_003632815.1| PREDICTED: solute carrier family 25 member 44-like [Vitis vinifera]	123714141	AM432216.1	371	0	Vitis vinifera contig VV78X214798.14, whole genome shotgun sequence	--	--	--	--	Q54VX4	256	1.23e-22	Mitochondrial substrate carrier family protein J OS=Dictyostelium discoideum GN=mcfJ PE=2 SV=1	--	--	--	--	--	--	--	--	KOG0768	Mitochondrial carrier protein PET8
comp66548_c0	98.8999	21.6619	2.1908	8.39e-10	8.69e-08	TRUE	79.7863	21.6721	1.8803	1.8e-06	8.01e-05	TRUE	309	378405612	AFB82645.1	168	1.27e-12	quinone oxidoreductase [Camellia sinensis]	378405611	JN857067.1	279	4.52e-143	Camellia sinensis cultivar Longjing 43 quinone oxidoreductase (QOD1) mRNA, complete cds	--	--	--	--	Q9SV68	136	2.53e-09	Putative quinone-oxidoreductase homolog, chloroplastic OS=Arabidopsis thaliana GN=At4g13010 PE=2 SV=1	--	--	--	--	--	--	--	--	--	--
comp59528_c0	783.23	171.845	2.1883	0.00026785	0.0079872	TRUE	531.96	177.43	1.5841	8.96e-13	1.26e-10	TRUE	624	255564072	XP_002523034.1	208	1.97e-18	conserved hypothetical protein [Ricinus communis] >gi|223537717|gb|EEF39338.1| conserved hypothetical protein [Ricinus communis]	--	--	--	--	--	--	--	--	--	--	--	--	--	--	--	--	--	--	--	--	--	--	--
comp73980_c1	1597.78	354.398	2.1726	1.4e-13	2.89e-11	TRUE	1688.85	410.998	2.0388	4.44e-16	9.91e-14	TRUE	1141	225447217	XP_002277685.1	1373	0	PREDICTED: uncharacterized protein LOC100241481 isoform 1 [Vitis vinifera] >gi|297739252|emb|CBI28903.3| unnamed protein product [Vitis vinifera]	225447216	XM_002277649.1	506	0	PREDICTED: Vitis vinifera uncharacterized LOC100241481, transcript variant 1 (LOC100241481), mRNA	--	--	--	--	--	--	--	--	--	--	--	--	--	--	--	--	--	--
comp67823_c0	36.0123	7.99904	2.1706	7.8e-05	0.0027613	TRUE	60.2696	3.45943	4.1228	2.09e-12	2.77e-10	TRUE	1190	--	--	--	--	--	--	--	--	--	--	--	--	--	--	--	--	--	--	PF01801	Cytomegalovirus glycoprotein L	GO:0016032	viral process	--	--	GO:0019031	viral envelope	--	--
comp28142_c0	95.6132	21.2626	2.1689	1.76e-09	1.74e-07	TRUE	90.0932	25.4489	1.8238	1.22e-06	5.67e-05	TRUE	653	224114666	XP_002316823.1	522	6.93e-64	predicted protein [Populus trichocarpa] >gi|222859888|gb|EEE97435.1| predicted protein [Populus trichocarpa]	--	--	--	--	--	--	--	--	--	--	--	--	--	PF12179	I-kappa-kinase-beta NEMO binding domain	GO:0016310//GO:0009069	phosphorylation//serine family amino acid metabolic process	GO:0008384	IkappaB kinase activity	GO:0008385//GO:0009507	IkappaB kinase complex//chloroplast	--	--
comp71830_c0	162.135	36.0628	2.1686	1.45e-11	2.12e-09	TRUE	251.619	55.8892	2.1706	2.05e-15	4.13e-13	TRUE	1294	--	--	--	--	--	--	--	--	--	--	--	--	--	--	--	--	--	--	--	--	--	--	--	--	--	--	--	--
comp57599_c1	197.348	44.1224	2.1612	3.72e-08	2.83e-06	TRUE	153.26	48.4736	1.6607	4.04e-08	2.57e-06	TRUE	776	6688529	CAB65169.1	643	2.79e-81	I-box binding factor [Solanum lycopersicum]	--	--	--	--	--	--	--	--	--	Q8S9H7	450	5.14e-52	Transcription factor DIVARICATA OS=Antirrhinum majus GN=DIVARICATA PE=2 SV=1	PF00249//PF00995	Myb-like DNA-binding domain//Sec1 family	GO:0006904//GO:0016192	vesicle docking involved in exocytosis//vesicle-mediated transport	GO:0005488//GO:0003682	binding//chromatin binding	GO:0000785	chromatin	KOG0048	Transcription factor, Myb superfamily
comp33233_c0	24855.1	5569.9	2.1578	5.28e-37	1e-33	TRUE	23603.4	5644.99	2.064	7.06e-15	1.31e-12	TRUE	1234	56606534	AAW02789.1	1144	4.46e-154	aluminum-induced protein [Codonopsis lanceolata]	255552268	XM_002517133.1	363	0	Ricinus communis Stem-specific protein TSJT1, putative, mRNA	--	--	--	--	P24805	347	2.64e-37	Stem-specific protein TSJT1 OS=Nicotiana tabacum GN=TSJT1 PE=2 SV=1	PF13537//PF00310	Glutamine amidotransferase domain//Glutamine amidotransferases class-II	GO:0008152	metabolic process	--	--	--	--	--	--
comp65552_c0	113.763	25.5273	2.1559	1.71e-10	2.04e-08	TRUE	170.551	46.5644	1.8729	4.21e-10	3.86e-08	TRUE	2418	350537047	NP_001234789.1	1486	0	inositol-1,4,5-triphosphate-5-phosphatase [Solanum lycopersicum] >gi|157863708|gb|ABV90875.1| inositol-1,4,5-triphosphate-5-phosphatase [Solanum lycopersicum]	359474592	XM_002279152.2	242	1.44e-121	PREDICTED: Vitis vinifera type I inositol-1,4,5-trisphosphate 5-phosphatase 2-like (LOC100267737), mRNA	--	--	--	--	Q9FUR2	1088	5.19e-164	Type I inositol 1,4,5-trisphosphate 5-phosphatase 2 OS=Arabidopsis thaliana GN=IP5P2 PE=1 SV=2	PF01699	Sodium/calcium exchanger protein	GO:0055085	transmembrane transport	--	--	GO:0016021	integral to membrane	KOG0565	Inositol polyphosphate 5-phosphatase and related proteins
comp76175_c1	46.2076	10.3981	2.1518	1.09e-05	0.00047764	TRUE	46.6235	9.82165	2.247	1.5e-05	0.0005339	TRUE	742	147776311	CAN69719.1	203	1.19e-15	hypothetical protein VITISV_026312 [Vitis vinifera]	--	--	--	--	--	--	--	--	--	Q9SD53	134	7.94e-08	UPF0481 protein At3g47200 OS=Arabidopsis thaliana GN=At3g47200 PE=1 SV=1	--	--	--	--	--	--	--	--	--	--
comp31326_c0	134.275	30.2615	2.1496	9.29e-12	1.41e-09	TRUE	231.704	55.4888	2.062	1.63e-06	7.33e-05	TRUE	526	225467412	XP_002271337.1	164	1.24e-12	PREDICTED: phytosulfokines 3-like [Vitis vinifera] >gi|296088931|emb|CBI38497.3| unnamed protein product [Vitis vinifera]	--	--	--	--	--	--	--	--	--	Q9FS10	132	2.2e-09	Phytosulfokines OS=Asparagus officinalis GN=PSK PE=1 SV=1	PF06404	Phytosulfokine precursor protein (PSK)	GO:0008283//GO:0040007//GO:0007165	cell proliferation//growth//signal transduction	GO:0008083	growth factor activity	GO:0005576	extracellular region	--	--
comp55698_c0	61.7228	13.9312	2.1475	3.05e-05	0.001201	TRUE	75.5304	18.9488	1.995	5.92e-05	0.0017898	TRUE	862	359492994	XP_002283604.2	676	2.27e-78	PREDICTED: receptor-like protein kinase HAIKU2-like [Vitis vinifera]	359385837	AC246255.2	33	7.62e-06	Solanum lycopersicum strain Heinz 1706 chromosome 1 clone hba-65j3 map 1, complete sequence	--	--	--	--	Q9LJM4	484	4.18e-53	Receptor-like protein kinase HAIKU2 OS=Arabidopsis thaliana GN=IKU2 PE=1 SV=1	PF07714//PF00069	Protein tyrosine kinase//Protein kinase domain	GO:0006468	protein phosphorylation	GO:0004672//GO:0005524	protein kinase activity//ATP binding	--	--	--	--
comp71374_c0	448.673	101.394	2.1457	2.84e-22	1.78e-19	TRUE	342.301	85.6533	1.9987	7.78e-08	4.65e-06	TRUE	447	--	--	--	--	--	--	--	--	--	--	--	--	--	--	--	--	--	--	--	--	--	--	--	--	--	--	--	--
comp28579_c0	66.8723	15.2633	2.1313	2.96e-07	1.89e-05	TRUE	100.28	23.4018	2.0993	9.73e-07	4.62e-05	TRUE	1622	--	--	--	--	--	310743907	AB597260.1	47	2.41e-13	Camellia sinensis CsAMT1;1 gene for putative ammonium transporter, partial cds, allele: AMT1-longer fragment	--	--	--	--	--	--	--	--	PF08202	Mis12-Mtw1 protein family	GO:0007059//GO:0051301	chromosome segregation//cell division	--	--	GO:0000444	MIS12/MIND type complex	--	--
comp68013_c0	713.015	164.051	2.1198	1.78e-25	1.53e-22	TRUE	1613.06	252.065	2.6779	4.43e-28	4.07e-25	TRUE	1762	255555751	XP_002518911.1	1923	0	cytochrome P450, putative [Ricinus communis] >gi|223541898|gb|EEF43444.1| cytochrome P450, putative [Ricinus communis]	255555750	XM_002518865.1	281	2.18e-143	Ricinus communis cytochrome P450, putative, mRNA	--	--	--	--	O48927	1695	0	Cytochrome P450 78A3 OS=Glycine max GN=CYP78A3 PE=2 SV=1	PF00067	Cytochrome P450	GO:0009813//GO:0006118//GO:0055114	flavonoid biosynthetic process//electron transport//oxidation-reduction process	GO:0005506//GO:0016705//GO:0020037//GO:0009055//GO:0016711	iron ion binding//oxidoreductase activity, acting on paired donors, with incorporation or reduction of molecular oxygen//heme binding//electron carrier activity//flavonoid 3'-monooxygenase activity	--	--	KOG0156	Cytochrome P450 CYP2 subfamily
comp55729_c0	745.522	171.57	2.1195	1.63e-25	1.42e-22	TRUE	1139	289.401	1.9766	1.33e-05	0.0004793	TRUE	1897	359480743	XP_002276744.2	1538	0	PREDICTED: uncharacterized transporter YBR287W-like [Vitis vinifera] >gi|296082565|emb|CBI21570.3| unnamed protein product [Vitis vinifera]	359480742	XM_002276708.2	284	5.05e-145	PREDICTED: Vitis vinifera uncharacterized LOC100245595 (LOC100245595), mRNA	K07088	K07088	--	http://www.genome.jp/dbget-bin/www_bget?ko:K07088	O14197	140	8.98e-08	Uncharacterized transporter C5D6.04 OS=Schizosaccharomyces pombe (strain 972 / ATCC 24843) GN=SPAC5D6.04 PE=2 SV=1	PF03547	Membrane transport protein	GO:0055085	transmembrane transport	--	--	GO:0016021	integral to membrane	KOG2722	Predicted membrane protein
comp65679_c0	127.717	29.3926	2.1194	5.19e-11	6.85e-09	TRUE	136.231	17.9136	2.9269	9.85e-16	2.11e-13	TRUE	846	--	--	--	--	--	--	--	--	--	--	--	--	--	--	--	--	--	--	--	--	--	--	--	--	--	--	--	--
comp69628_c0	683.978	157.987	2.1141	1.9e-07	1.26e-05	TRUE	1113.2	153.416	2.8592	1.34e-08	9.37e-07	TRUE	1226	224110800	XP_002315639.1	684	4.64e-82	predicted protein [Populus trichocarpa] >gi|222864679|gb|EEF01810.1| predicted protein [Populus trichocarpa]	--	--	--	--	--	--	--	--	--	Q70PR7	472	2.05e-52	Vinorine synthase OS=Rauvolfia serpentina GN=ACT PE=1 SV=2	PF02458	Transferase family	--	--	GO:0016747	transferase activity, transferring acyl groups other than amino-acyl groups	--	--	--	--
comp67571_c0	75.6589	17.5282	2.1098	9.83e-08	6.86e-06	TRUE	90.3169	24.5749	1.8778	5.24e-07	2.64e-05	TRUE	1529	--	--	--	--	--	--	--	--	--	--	--	--	--	--	--	--	--	--	--	--	--	--	--	--	--	--	--	--
comp57931_c1	65.6618	15.2633	2.105	2.08e-05	0.00084936	TRUE	117.036	18.2725	2.6792	5.51e-13	8e-11	TRUE	355	343794776	AEM62884.1	480	2.38e-57	ACC oxidase 5 [Actinidia deliciosa]	443611696	KC112393.1	346	3e-180	Camellia japonica 1-aminocyclopropane-1-carboxylate oxidase protein (ACO) mRNA, partial cds	K05933	E1.14.17.4	aminocyclopropanecarboxylate oxidase	http://www.genome.jp/dbget-bin/www_bget?ko:K05933	P31239	472	2.34e-57	1-aminocyclopropane-1-carboxylate oxidase OS=Pisum sativum GN=ACO PE=2 SV=1	PF03171	2OG-Fe(II) oxygenase superfamily	GO:0055114	oxidation-reduction process	GO:0016491//GO:0016706//GO:0005506	oxidoreductase activity//oxidoreductase activity, acting on paired donors, with incorporation or reduction of molecular oxygen, 2-oxoglutarate as one donor, and incorporation of one atom each of oxygen into both donors//iron ion binding	--	--	--	--
comp59288_c1	1888.92	439.116	2.1049	1.79e-30	2.38e-27	TRUE	1784.5	387.094	2.2048	1.28e-09	1.07e-07	TRUE	2165	255568794	XP_002525368.1	1980	0	nucleoredoxin, putative [Ricinus communis] >gi|223535331|gb|EEF37006.1| nucleoredoxin, putative [Ricinus communis]	224107614	XM_002314501.1	395	0	Populus trichocarpa predicted protein, mRNA	--	--	--	--	O80763	1673	0	Probable nucleoredoxin 1 OS=Arabidopsis thaliana GN=At1g60420 PE=1 SV=1	PF07649//PF08534//PF00578//PF00628//PF00085//PF10589	C1-like domain//Redoxin//AhpC/TSA family//PHD-finger//Thioredoxin//NADH-ubiquinone oxidoreductase-F iron-sulfur binding region	GO:0045454//GO:0055114	cell redox homeostasis//oxidation-reduction process	GO:0016491//GO:0047134//GO:0005515//GO:0016209	oxidoreductase activity//protein-disulfide reductase activity//protein binding//antioxidant activity	--	--	KOG2501	Thioredoxin, nucleoredoxin and related proteins
comp78874_c0	1238.81	288.403	2.1028	6.67e-12	1.04e-09	TRUE	412.293	89.1543	2.2093	8e-05	0.0023354	TRUE	1252	302143108	CBI20403.3	337	4.42e-33	unnamed protein product [Vitis vinifera]	--	--	--	--	--	--	--	--	--	Q96502	129	9.9e-07	Zinc finger protein CONSTANS-LIKE 2 OS=Arabidopsis thaliana GN=COL2 PE=1 SV=1	PF00643//PF06689	B-box zinc finger//ClpX C4-type zinc finger	--	--	GO:0046983//GO:0008270	protein dimerization activity//zinc ion binding	GO:0005622	intracellular	--	--
comp60157_c0	57.979	13.5319	2.0992	1.47e-06	8.06e-05	TRUE	80.1956	15.0706	2.4118	8.8e-09	6.35e-07	TRUE	781	--	--	--	--	--	--	--	--	--	--	--	--	--	--	--	--	--	--	PF07546	EMI domain	--	--	GO:0005515	protein binding	--	--	--	--
comp73680_c0	318.623	74.4543	2.0974	2.8e-18	1.12e-15	TRUE	423.343	100.029	2.0814	2.65e-18	7.78e-16	TRUE	503	359484056	XP_002268669.2	180	7.38e-13	PREDICTED: uncharacterized protein LOC100256661 [Vitis vinifera]	--	--	--	--	--	--	--	--	--	--	--	--	--	PF00560	Leucine Rich Repeat	--	--	GO:0005515	protein binding	--	--	--	--
comp58796_c1	425.52	100.052	2.0885	1.13e-20	6.01e-18	TRUE	859.689	185.701	2.2108	6.91e-25	4.47e-22	TRUE	603	255558218	XP_002520136.1	824	2.75e-108	Protein PPLZ12, putative [Ricinus communis] >gi|223540628|gb|EEF42191.1| Protein PPLZ12, putative [Ricinus communis]	356500512	XM_003519028.1	243	9.57e-123	PREDICTED: Glycine max hypersensitive-induced response protein 1-like (LOC100789295), mRNA	--	--	--	--	Q9FM19	786	1.16e-103	Hypersensitive-induced response protein 1 OS=Arabidopsis thaliana GN=HIR1 PE=1 SV=1	PF05749	Rubella membrane glycoprotein E2	--	--	--	--	GO:0019013//GO:0016021//GO:0016020	viral nucleocapsid//integral to membrane//membrane	--	--
comp66212_c0	50.7076	11.9315	2.0874	7.05e-06	0.00032225	TRUE	58.4252	17.7757	1.7167	7.96e-05	0.0023263	TRUE	1587	225458663	XP_002284880.1	740	1.26e-89	PREDICTED: transcription factor SPATULA [Vitis vinifera] >gi|302142294|emb|CBI19497.3| unnamed protein product [Vitis vinifera]	--	--	--	--	--	--	--	--	--	Q9FUA4	397	2.53e-41	Transcription factor SPATULA OS=Arabidopsis thaliana GN=SPT PE=1 SV=1	PF00010	Helix-loop-helix DNA-binding domain	--	--	GO:0046983	protein dimerization activity	--	--	KOG1318	Helix loop helix transcription factor EB
comp40423_c0	364.456	86.9225	2.0679	3.38e-12	5.52e-10	TRUE	444.922	159.935	1.4761	3.47e-07	1.81e-05	TRUE	1704	147858960	CAN80825.1	1367	0	hypothetical protein VITISV_015452 [Vitis vinifera]	357476508	XM_003608492.1	60	1.5e-20	Medicago truncatula Galactomannan galactosyltransferase (MTR_4g097230) mRNA, complete cds	--	--	--	--	Q564G7	1237	7.72e-164	Galactomannan galactosyltransferase 1 OS=Cyamopsis tetragonoloba GN=GMGT1 PE=1 SV=1	PF05637	galactosyl transferase GMA12/MNN10 family	--	--	GO:0016758	transferase activity, transferring hexosyl groups	GO:0016021	integral to membrane	KOG4748	Subunit of Golgi mannosyltransferase complex
comp66391_c0	11215.4	2693.48	2.0579	2.55e-33	3.75e-30	TRUE	8360.57	3151.67	1.4075	2.86e-06	0.0001208	TRUE	931	225450685	XP_002283180.1	381	3e-42	PREDICTED: uncharacterized protein LOC100245909 isoform 1 [Vitis vinifera] >gi|296089731|emb|CBI39550.3| unnamed protein product [Vitis vinifera]	448872677	KC146057.1	49	1.05e-14	Elaeis guineensis putative dormancy/auxin associated protein (DRM) mRNA, complete cds	--	--	--	--	--	--	--	--	--	--	--	--	--	--	--	--	--	--
comp81211_c0	237.175	57.1209	2.0539	3.25e-15	8.47e-13	TRUE	235.774	53.1659	2.1488	4.53e-11	4.82e-09	TRUE	1122	224070674	XP_002303192.1	202	1.86e-22	predicted protein [Populus trichocarpa] >gi|222840624|gb|EEE78171.1| predicted protein [Populus trichocarpa]	--	--	--	--	--	--	--	--	--	P0C2F6	122	7.27e-06	Putative ribonuclease H protein At1g65750 OS=Arabidopsis thaliana GN=At1g65750 PE=3 SV=1	PF02313	Fumarate reductase subunit D	GO:0006106	fumarate metabolic process	--	--	GO:0016020	membrane	--	--
comp75114_c0	618.036	149.567	2.0469	1.38e-22	8.92e-20	TRUE	676.3	132.995	2.3463	5.65e-26	4.09e-23	TRUE	3260	255562498	XP_002522255.1	4025	0	trehalose-6-phosphate synthase, putative [Ricinus communis] >gi|223538508|gb|EEF40113.1| trehalose-6-phosphate synthase, putative [Ricinus communis]	225443731	XM_002268138.1	1257	0	PREDICTED: Vitis vinifera probable alpha,alpha-trehalose-phosphate synthase [UDP-forming] 7-like (LOC100265140), mRNA	K16055	TPS	trehalose 6-phosphate synthase/phosphatase	http://www.genome.jp/dbget-bin/www_bget?ko:K16055	Q9LMI0	3591	0	Probable alpha,alpha-trehalose-phosphate synthase [UDP-forming] 7 OS=Arabidopsis thaliana GN=TPS7 PE=1 SV=1	PF02358//PF03220//PF00982	Trehalose-phosphatase//Tombusvirus P19 core protein//Glycosyltransferase family 20	GO:0005992//GO:0005982//GO:0005985	trehalose biosynthetic process//starch metabolic process//sucrose metabolic process	GO:0004805//GO:0003824//GO:0003825	trehalose-phosphatase activity//catalytic activity//alpha,alpha-trehalose-phosphate synthase (UDP-forming) activity	GO:0019012	virion	KOG1050	Trehalose-6-phosphate synthase component TPS1 and related subunits
comp73265_c0	196.83	47.9239	2.0381	1.17e-13	2.44e-11	TRUE	261.282	61.0186	2.0983	4.06e-08	2.58e-06	TRUE	967	225451297	XP_002272890.1	552	1.6e-66	PREDICTED: uncharacterized protein LOC100267439 [Vitis vinifera] >gi|298204883|emb|CBI34190.3| unnamed protein product [Vitis vinifera]	--	--	--	--	--	--	--	--	--	--	--	--	--	PF06247	Plasmodium ookinete surface protein Pvs28	--	--	--	--	GO:0016020//GO:0009986	membrane//cell surface	--	--
comp70890_c0	70.2504	17.1321	2.0358	2.9e-07	1.87e-05	TRUE	110.352	33.2833	1.7292	4.23e-07	2.17e-05	TRUE	1159	297735002	CBI17364.3	1564	0	unnamed protein product [Vitis vinifera]	255577549	XM_002529607.1	369	0	Ricinus communis Oligopeptide transporter, putative, mRNA	--	--	--	--	O82485	1367	0	Oligopeptide transporter 7 OS=Arabidopsis thaliana GN=OPT7 PE=2 SV=1	PF03169	OPT oligopeptide transporter protein	GO:0055085	transmembrane transport	--	--	--	--	KOG2262	Sexual differentiation process protein ISP4
comp71332_c0	470.752	115.184	2.031	9.36e-08	6.58e-06	TRUE	371.439	125.179	1.5691	1.12e-07	6.53e-06	TRUE	3003	359480634	XP_002279255.2	2324	0	PREDICTED: uncharacterized protein LOC100247452 [Vitis vinifera]	359480633	XM_002279219.2	536	0	PREDICTED: Vitis vinifera uncharacterized LOC100247452 (LOC100247452), mRNA	--	--	--	--	Q99J79	158	1.16e-09	DNA damage-binding protein 2 OS=Mus musculus GN=Ddb2 PE=1 SV=1	PF00400	WD domain, G-beta repeat	--	--	GO:0005515	protein binding	--	--	KOG0640	mRNA cleavage stimulating factor complex; subunit 1
comp71329_c0	1119.97	274.274	2.0298	4.88e-26	4.42e-23	TRUE	902.683	213.106	2.0827	1.78e-16	4.22e-14	TRUE	1956	255540259	XP_002511194.1	1580	0	AMP-activated protein kinase, gamma regulatory subunit, putative [Ricinus communis] >gi|223550309|gb|EEF51796.1| AMP-activated protein kinase, gamma regulatory subunit, putative [Ricinus communis]	305856020	GQ485954.1	107	1.29e-46	Rhododendron formosanum putative KING1 gene, partial cds	--	--	--	--	Q8LBB2	1425	0	SNF1-related protein kinase regulatory subunit gamma-1 OS=Arabidopsis thaliana GN=KING1 PE=1 SV=2	PF00571//PF06202	CBS domain//Amylo-alpha-1,6-glucosidase	GO:0005982//GO:0005985//GO:0005980//GO:0016310	starch metabolic process//sucrose metabolic process//glycogen catabolic process//phosphorylation	GO:0016301//GO:0004135//GO:0004134//GO:0030554	kinase activity//amylo-alpha-1,6-glucosidase activity//4-alpha-glucanotransferase activity//adenyl nucleotide binding	--	--	KOG1764	5'-AMP-activated protein kinase, gamma subunit
comp40021_c0	253.779	62.1906	2.0288	1.17e-15	3.27e-13	TRUE	185.092	55.5901	1.7353	1.46e-09	1.22e-07	TRUE	316	359492154	XP_003634371.1	522	9.4e-64	PREDICTED: uncharacterized protein LOC100855103 [Vitis vinifera]	359492153	XM_003634323.1	180	5.01e-88	PREDICTED: Vitis vinifera uncharacterized LOC100855103 (LOC100855103), mRNA	--	--	--	--	Q9FWS6	506	1.3e-62	Bifunctional nuclease 1 OS=Arabidopsis thaliana GN=BBD1 PE=2 SV=1	PF02577	Bifunctional nuclease	--	--	GO:0004518	nuclease activity	--	--	--	--
comp39930_c0	162.79	40.1326	2.0202	1.08e-07	7.5e-06	TRUE	158.547	67.1831	1.2387	0.00011004	0.003087	TRUE	510	224137880	XP_002326463.1	295	1.74e-29	predicted protein [Populus trichocarpa] >gi|222833785|gb|EEE72262.1| predicted protein [Populus trichocarpa]	--	--	--	--	--	--	--	--	--	Q05466	166	4.98e-13	Homeobox-leucine zipper protein HAT4 OS=Arabidopsis thaliana GN=HAT4 PE=1 SV=1	PF04618	HD-ZIP protein N terminus	GO:0044763//GO:0009639//GO:0006351//GO:0048513//GO:0050794//GO:0009725//GO:0044767//GO:0009653	single-organism cellular process//response to red or far red light//transcription, DNA-dependent//organ development//regulation of cellular process//response to hormone stimulus//single-organism developmental process//anatomical structure morphogenesis	GO:0043565	sequence-specific DNA binding	GO:0005634	nucleus	--	--
comp38679_c0	1941.54	478.76	2.0198	2.7e-14	6.29e-12	TRUE	2075.81	570.082	1.8644	5.4e-09	4.06e-07	TRUE	2272	297743243	CBI36110.3	1903	0	unnamed protein product [Vitis vinifera]	--	--	--	--	--	--	--	--	--	Q9M817	1691	0	Probable peptide transporter At1g52190 OS=Arabidopsis thaliana GN=At1g52190 PE=1 SV=1	PF00854//PF07690	POT family//Major Facilitator Superfamily	GO:0055085//GO:0006810	transmembrane transport//transport	GO:0005215	transporter activity	GO:0016021//GO:0016020	integral to membrane//membrane	KOG1237	H+/oligopeptide symporter
comp59493_c0	339.88	84.1847	2.0134	1.16e-17	4.35e-15	TRUE	393.934	101.561	1.9556	6.33e-06	0.0002473	TRUE	1322	359491473	XP_002277313.2	726	3.85e-90	PREDICTED: uncharacterized protein LOC100266291 [Vitis vinifera]	359491472	XM_002277277.2	183	4.88e-89	PREDICTED: Vitis vinifera uncharacterized LOC100266291 (LOC100266291), mRNA	--	--	--	--	--	--	--	--	PF00487	Fatty acid desaturase	GO:0006629	lipid metabolic process	--	--	--	--	--	--
comp58659_c1	952.333	237.15	2.0057	5.54e-11	7.27e-09	TRUE	1775.22	294.116	2.5935	7.1e-16	1.55e-13	TRUE	902	359497730	XP_002273430.2	658	1.04e-82	PREDICTED: 1-aminocyclopropane-1-carboxylate oxidase [Vitis vinifera]	373849054	JQ062390.1	274	8.53e-140	Actinidia deliciosa cultivar Hayward ACC oxidase-like protein mRNA, complete cds	K05933	E1.14.17.4	aminocyclopropanecarboxylate oxidase	http://www.genome.jp/dbget-bin/www_bget?ko:K05933	P31237	654	1.16e-81	1-aminocyclopropane-1-carboxylate oxidase OS=Actinidia deliciosa GN=ACO PE=2 SV=1	PF03171	2OG-Fe(II) oxygenase superfamily	GO:0055114	oxidation-reduction process	GO:0016706//GO:0016491	oxidoreductase activity, acting on paired donors, with incorporation or reduction of molecular oxygen, 2-oxoglutarate as one donor, and incorporation of one atom each of oxygen into both donors//oxidoreductase activity	--	--	--	--
comp69531_c0	137.61	34.3249	2.0033	7.43e-09	6.45e-07	TRUE	126.022	27.1188	2.2163	0.00023959	0.0060653	TRUE	1891	359492645	XP_002281995.2	1561	0	PREDICTED: cytochrome P450 82A3 [Vitis vinifera]	224137297	XM_002327055.1	108	3.46e-47	Populus trichocarpa cytochrome P450 (CYP82C9v3), mRNA	--	--	--	--	O49858	1312	8.22e-173	Cytochrome P450 82A3 OS=Glycine max GN=CYP82A3 PE=2 SV=1	PF00067	Cytochrome P450	GO:0055114	oxidation-reduction process	GO:0020037//GO:0016705//GO:0005506	heme binding//oxidoreductase activity, acting on paired donors, with incorporation or reduction of molecular oxygen//iron ion binding	--	--	KOG0156	Cytochrome P450 CYP2 subfamily
comp62978_c0	364.468	91.3916	1.9957	2.97e-18	1.18e-15	TRUE	264.114	90.663	1.5426	1.78e-09	1.46e-07	TRUE	1280	225428683	XP_002284944.1	945	2.6e-123	PREDICTED: polyneuridine-aldehyde esterase [Vitis vinifera] >gi|297741344|emb|CBI32475.3| unnamed protein product [Vitis vinifera]	--	--	--	--	--	--	--	--	--	Q9SE93	613	1.19e-74	Polyneuridine-aldehyde esterase OS=Rauvolfia serpentina GN=PNAE PE=1 SV=1	PF03403//PF07819//PF06821//PF02450//PF00326	Platelet-activating factor acetylhydrolase, isoform II//PGAP1-like protein//Serine hydrolase//Lecithin:cholesterol acyltransferase//Prolyl oligopeptidase family	GO:0006505//GO:0042967//GO:0006508//GO:0016042//GO:0046486//GO:0006886//GO:0006629	GPI anchor metabolic process//acyl-carrier-protein biosynthetic process//proteolysis//lipid catabolic process//glycerolipid metabolic process//intracellular protein transport//lipid metabolic process	GO:0016787//GO:0008236//GO:0003847//GO:0016788//GO:0008374	hydrolase activity//serine-type peptidase activity//1-alkyl-2-acetylglycerophosphocholine esterase activity//hydrolase activity, acting on ester bonds//O-acyltransferase activity	GO:0008247	1-alkyl-2-acetylglycerophosphocholine esterase complex	--	--
comp53376_c0	1400.39	351.267	1.9952	1.24e-26	1.22e-23	TRUE	1487.39	367.326	2.0176	3.32e-07	1.74e-05	TRUE	654	225444383	XP_002267669.1	146	5.81e-13	PREDICTED: transcription factor CPC [Vitis vinifera] >gi|302144068|emb|CBI23173.3| unnamed protein product [Vitis vinifera]	225444382	XM_002267633.1	74	9.22e-29	PREDICTED: Vitis vinifera transcription factor CPC-like (LOC100255488), mRNA	--	--	--	--	Q9FJA2	97	7.64e-07	Transcription factor TT2 OS=Arabidopsis thaliana GN=TT2 PE=1 SV=1	PF01352	KRAB box	GO:0006355	regulation of transcription, DNA-dependent	GO:0003676	nucleic acid binding	GO:0005622	intracellular	--	--
comp63397_c0	1508.8	378.881	1.9936	4.09e-27	4.3e-24	TRUE	2219.32	657.3	1.7555	4.56e-11	4.86e-09	TRUE	1286	225432622	XP_002281854.1	1048	9.29e-139	PREDICTED: phosphate metabolism protein 8 [Vitis vinifera] >gi|297737030|emb|CBI26231.3| unnamed protein product [Vitis vinifera]	349703782	FQ389495.1	248	3.49e-125	Vitis vinifera clone SS0AEB1YJ24	K07025	K07025	putative hydrolase of the HAD superfamily	http://www.genome.jp/dbget-bin/www_bget?ko:K07025	Q09893	202	1.24e-16	Uncharacterized protein C24B11.05 OS=Schizosaccharomyces pombe (strain 972 / ATCC 24843) GN=SPAC24B11.05 PE=2 SV=1	PF00599//PF12689	Influenza Matrix protein (M2)//Acid Phosphatase	GO:0015992	proton transport	GO:0016791//GO:0015078	phosphatase activity//hydrogen ion transmembrane transporter activity	GO:0055036//GO:0033644	virion membrane//host cell membrane	KOG3109	Haloacid dehalogenase-like hydrolase
comp36475_c0	111.083	27.9966	1.9883	1.98e-05	0.00081694	TRUE	146.057	30.0814	2.2796	4.89e-05	0.0015173	TRUE	848	255536797	XP_002509465.1	587	2.98e-72	DNA binding protein, putative [Ricinus communis] >gi|223549364|gb|EEF50852.1| DNA binding protein, putative [Ricinus communis]	356519591	XM_003528408.1	78	7.23e-31	PREDICTED: Glycine max transcription factor bHLH55-like (LOC100810793), mRNA	--	--	--	--	Q9FLI1	153	5.49e-11	Transcription factor bHLH36 OS=Arabidopsis thaliana GN=BHLH36 PE=2 SV=1	PF00804//PF06005//PF00010	Syntaxin//Protein of unknown function (DUF904)//Helix-loop-helix DNA-binding domain	GO:0000917//GO:0043093	barrier septum assembly//cytokinesis by binary fission	GO:0046983	protein dimerization activity	GO:0005737//GO:0016020	cytoplasm//membrane	--	--
comp67817_c0	5514.42	1391.5	1.9866	1.62e-30	2.19e-27	TRUE	8977.96	2101.07	2.0953	7.23e-18	2.01e-15	TRUE	1331	225449855	XP_002265000.1	1092	2.1e-144	PREDICTED: annexin D4 [Vitis vinifera] >gi|147852972|emb|CAN79077.1| hypothetical protein VITISV_016344 [Vitis vinifera] >gi|296081279|emb|CBI17723.3| unnamed protein product [Vitis vinifera]	--	--	--	--	--	--	--	--	--	Q9ZVJ6	798	3.01e-101	Annexin D4 OS=Arabidopsis thaliana GN=ANN4 PE=2 SV=1	PF00191//PF05424	Annexin//Duffy binding domain	GO:0009266//GO:0006970//GO:0009405//GO:1901700//GO:0007165	response to temperature stimulus//response to osmotic stress//pathogenesis//response to oxygen-containing compound//signal transduction	GO:0005488//GO:0005509//GO:0004872//GO:0005544	binding//calcium ion binding//receptor activity//calcium-dependent phospholipid binding	GO:0016021	integral to membrane	KOG0819	Annexin
comp62322_c0	220.8	55.9933	1.9794	4.26e-14	9.52e-12	TRUE	357.033	54.339	2.716	5.52e-12	6.86e-10	TRUE	482	255547846	XP_002514980.1	230	4.16e-20	Anthranilate N-benzoyltransferase protein, putative [Ricinus communis] >gi|223546031|gb|EEF47534.1| Anthranilate N-benzoyltransferase protein, putative [Ricinus communis]	--	--	--	--	--	--	--	--	--	Q9ZTK5	146	4.8e-10	Deacetylvindoline O-acetyltransferase OS=Catharanthus roseus GN=DAT PE=1 SV=1	PF02458	Transferase family	--	--	GO:0016747//GO:0016746	transferase activity, transferring acyl groups other than amino-acyl groups//transferase activity, transferring acyl groups	--	--	--	--
comp33770_c0	235.239	59.9896	1.9713	1.56e-11	2.26e-09	TRUE	244.788	47.2407	2.3734	3.62e-17	9.29e-15	TRUE	650	225445774	XP_002274694.1	244	4.92e-21	PREDICTED: uncharacterized protein LOC100251901 [Vitis vinifera]	--	--	--	--	--	--	--	--	--	--	--	--	--	--	--	--	--	--	--	--	--	--	--
comp107208_c0	110.43	28.3959	1.9594	3.3e-09	3.07e-07	TRUE	114.046	46.6658	1.2892	3.99e-05	0.0012711	TRUE	1555	147841524	CAN75320.1	1191	1.66e-157	hypothetical protein VITISV_003762 [Vitis vinifera]	--	--	--	--	--	--	--	--	--	--	--	--	--	PF14634//PF05790//PF01213//PF05837	zinc-RING finger domain//Immunoglobulin C2-set domain//Adenylate cyclase associated (CAP) N terminal//Centromere protein H (CENP-H)	GO:0051382//GO:0007155//GO:0007010	kinetochore assembly//cell adhesion//cytoskeleton organization	GO:0008270//GO:0005515//GO:0003779	zinc ion binding//protein binding//actin binding	GO:0016021//GO:0000776	integral to membrane//kinetochore	KOG1571	Predicted E3 ubiquitin ligase
comp63867_c0	686.076	177.573	1.95	7.33e-22	4.31e-19	TRUE	685.33	265.369	1.3688	7.95e-11	8.17e-09	TRUE	2106	255555596	XP_002518834.1	1185	1.55e-152	ubiquitin-protein ligase, putative [Ricinus communis] >gi|223542007|gb|EEF43552.1| ubiquitin-protein ligase, putative [Ricinus communis]	147799805	AM472879.2	237	7.52e-119	Vitis vinifera contig VV78X041301.16, whole genome shotgun sequence	--	--	--	--	Q9C8K7	970	2.26e-121	F-box/kelch-repeat protein At1g51550 OS=Arabidopsis thaliana GN=At1g51550 PE=2 SV=1	PF01344//PF07646	Kelch motif//Kelch motif	--	--	GO:0016874//GO:0005515	ligase activity//protein binding	--	--	KOG0379	Kelch repeat-containing proteins
comp71429_c3	2445.86	636.683	1.9417	3.7e-06	0.00018207	TRUE	2474.48	716.278	1.7885	2.29e-06	9.94e-05	TRUE	1323	225440524	XP_002275314.1	389	8.94e-42	PREDICTED: uncharacterized protein LOC100252790 isoform 1 [Vitis vinifera] >gi|359481721|ref|XP_003632663.1| PREDICTED: uncharacterized protein LOC100252790 isoform 2 [Vitis vinifera] >gi|297740289|emb|CBI30471.3| unnamed protein product [Vitis vinifera]	359481720	XM_003632615.1	79	3.18e-31	PREDICTED: Vitis vinifera uncharacterized LOC100252790, transcript variant 2 (LOC100252790), mRNA	--	--	--	--	--	--	--	--	PF00628	PHD-finger	--	--	GO:0005515	protein binding	--	--	--	--
comp67700_c0	145.364	37.858	1.941	9.03e-07	5.19e-05	TRUE	224.12	43.8411	2.3539	3.49e-16	7.97e-14	TRUE	3562	359484440	XP_003633109.1	2986	0	PREDICTED: alpha-aminoadipic semialdehyde synthase-like [Vitis vinifera] >gi|297738495|emb|CBI27740.3| unnamed protein product [Vitis vinifera]	357479286	XM_003609881.1	650	0	Medicago truncatula Lysine-ketoglutarate reductase/saccharopine dehydrogenase (MTR_4g124470) mRNA, complete cds	K14157	AASS	alpha-aminoadipic semialdehyde synthase	http://www.genome.jp/dbget-bin/www_bget?ko:K14157	Q9SMZ4	2586	0	Alpha-aminoadipic semialdehyde synthase OS=Arabidopsis thaliana GN=LKR/SDH PE=1 SV=1	PF00899//PF03435//PF06941	ThiF family//Saccharopine dehydrogenase//5' nucleotidase, deoxy (Pyrimidine), cytosolic type C protein (NT5C)	GO:0055114	oxidation-reduction process	GO:0003824//GO:0016491//GO:0016791	catalytic activity//oxidoreductase activity//phosphatase activity	--	--	KOG0172	Lysine-ketoglutarate reductase/saccharopine dehydrogenase
comp59288_c0	121.049	31.7278	1.9318	1.5e-09	1.49e-07	TRUE	105.534	30.638	1.7843	3.91e-07	2.02e-05	TRUE	247	--	--	--	--	--	--	--	--	--	--	--	--	--	--	--	--	--	--	--	--	--	--	--	--	--	--	--	--
comp90255_c0	56.7837	14.9311	1.9272	8.75e-05	0.0030517	TRUE	78.7935	21.9297	1.8452	2.51e-06	0.0001077	TRUE	432	--	--	--	--	--	356582651	JF836004.1	385	0	Camellia sinensis H1-histone (H1) gene, intron	--	--	--	--	--	--	--	--	--	--	--	--	--	--	--	--	--	--
comp58053_c0	412.648	108.52	1.9269	1e-15	2.84e-13	TRUE	509.251	177.968	1.5168	7.02e-06	0.00027153	TRUE	1454	225438837	XP_002283347.1	930	1.86e-119	PREDICTED: transcription factor MYB44 [Vitis vinifera]	224081768	XM_002306452.1	112	1.58e-49	Populus trichocarpa predicted protein (MYB029), mRNA	K09422	MYBP	myb proto-oncogene protein, plant	http://www.genome.jp/dbget-bin/www_bget?ko:K09422	Q9FDW1	617	6.23e-74	Transcription factor MYB44 OS=Arabidopsis thaliana GN=MYB44 PE=2 SV=1	PF00249	Myb-like DNA-binding domain	--	--	GO:0005488//GO:0003682	binding//chromatin binding	GO:0000785	chromatin	KOG0048	Transcription factor, Myb superfamily
comp48170_c0	55.1771	14.5318	1.9249	1.03e-05	0.00045548	TRUE	84.2443	23.2822	1.8554	9.13e-07	4.36e-05	TRUE	1154	225436140	XP_002275098.1	583	4.97e-65	PREDICTED: BEL1-like homeodomain protein 1 [Vitis vinifera]	--	--	--	--	--	--	--	--	--	Q9SJ56	171	8.07e-12	BEL1-like homeodomain protein 1 OS=Arabidopsis thaliana GN=BLH1 PE=1 SV=1	--	--	--	--	--	--	--	--	--	--
comp40441_c0	265.995	70.1258	1.9234	9.74e-07	5.57e-05	TRUE	518.669	211.306	1.2955	4.3e-08	2.72e-06	TRUE	1475	225461361	XP_002284668.1	1122	6.42e-148	PREDICTED: NAC domain-containing protein 72 [Vitis vinifera] >gi|302143055|emb|CBI20350.3| unnamed protein product [Vitis vinifera]	242877102	FJ477885.1	101	2.09e-43	Cicer arietinum NAC family transcription factor 4 (NAC4) gene, complete cds	--	--	--	--	Q93VY3	903	9.98e-117	NAC domain-containing protein 72 OS=Arabidopsis thaliana GN=NAC072 PE=2 SV=1	PF09494//PF02365	Slx4 endonuclease//No apical meristem (NAM) protein	GO:0006281//GO:0006260//GO:0006308//GO:0006355	DNA repair//DNA replication//DNA catabolic process//regulation of transcription, DNA-dependent	GO:0017108//GO:0003677	5'-flap endonuclease activity//DNA binding	GO:0033557//GO:0005634	Slx1-Slx4 complex//nucleus	--	--
comp61222_c0	35.8295	9.46531	1.9204	0.00030177	0.0088593	TRUE	67.7609	16.6209	2.0275	2.86e-06	0.00012089	TRUE	814	255553127	XP_002517606.1	738	1.12e-95	lactoylglutathione lyase, putative [Ricinus communis] >gi|223543238|gb|EEF44770.1| lactoylglutathione lyase, putative [Ricinus communis]	225443030	XM_002270359.1	222	6.19e-111	PREDICTED: Vitis vinifera metallothiol transferase fosB-like (LOC100247488), mRNA	--	--	--	--	A4IS40	122	5.55e-07	Metallothiol transferase FosB OS=Geobacillus thermodenitrificans (strain NG80-2) GN=fosB PE=3 SV=1	--	--	--	--	GO:0016829	lyase activity	--	--	--	--
comp65269_c0	5815.63	1543.36	1.9139	2.53e-11	3.53e-09	TRUE	6631.37	1664.09	1.9946	3.58e-08	2.3e-06	TRUE	2017	255580537	XP_002531093.1	1560	0	cytochrome P450, putative [Ricinus communis] >gi|223529339|gb|EEF31307.1| cytochrome P450, putative [Ricinus communis]	--	--	--	--	--	--	--	--	--	Q9SZ46	1219	2.22e-158	Cytochrome P450 82C4 OS=Arabidopsis thaliana GN=CYP82C4 PE=2 SV=1	PF00067	Cytochrome P450	GO:0055114	oxidation-reduction process	GO:0016705//GO:0020037//GO:0004497//GO:0005506//GO:0046872	oxidoreductase activity, acting on paired donors, with incorporation or reduction of molecular oxygen//heme binding//monooxygenase activity//iron ion binding//metal ion binding	--	--	KOG0156	Cytochrome P450 CYP2 subfamily
comp68473_c0	465.048	124.445	1.9019	1.96e-18	8.01e-16	TRUE	534.852	201.411	1.409	8.87e-11	9.03e-09	TRUE	1171	357440509	XP_003590532.1	654	5.89e-81	Auxin-induced protein [Medicago truncatula] >gi|217075340|gb|ACJ86030.1| unknown [Medicago truncatula] >gi|355479580|gb|AES60783.1| Auxin-induced protein [Medicago truncatula] >gi|388512633|gb|AFK44378.1| unknown [Medicago truncatula]	359479596	XM_002281660.2	175	1.21e-84	PREDICTED: Vitis vinifera auxin-induced protein 22D-like (LOC100264878), mRNA	--	--	--	--	O24542	630	1.27e-78	Auxin-induced protein 22D OS=Vigna radiata var. radiata GN=AUX22D PE=2 SV=1	PF02309	AUX/IAA family	GO:0006351//GO:0006355//GO:0050794	transcription, DNA-dependent//regulation of transcription, DNA-dependent//regulation of cellular process	--	--	GO:0005634	nucleus	--	--
comp73502_c1	1293.72	346.482	1.9007	2.65e-11	3.69e-09	TRUE	1285.26	294.631	2.1251	1.33e-25	9.02e-23	TRUE	3254	224134891	XP_002327515.1	1846	0	predicted protein [Populus trichocarpa] >gi|222836069|gb|EEE74490.1| predicted protein [Populus trichocarpa]	--	--	--	--	--	--	--	--	--	Q9FIZ3	632	2.71e-66	LRR receptor-like serine/threonine-protein kinase GSO2 OS=Arabidopsis thaliana GN=GSO2 PE=2 SV=2	PF00560	Leucine Rich Repeat	--	--	GO:0005515	protein binding	--	--	--	--
comp77602_c0	2523.38	676.472	1.8993	5.85e-17	2e-14	TRUE	2662.83	724.922	1.8771	4.52e-18	1.29e-15	TRUE	1730	225432200	XP_002269582.1	482	8.74e-52	PREDICTED: uncharacterized protein LOC100242564 [Vitis vinifera] >gi|147865786|emb|CAN81152.1| hypothetical protein VITISV_020818 [Vitis vinifera]	--	--	--	--	--	--	--	--	--	--	--	--	--	PF02212//PF01257	Dynamin GTPase effector domain//Thioredoxin-like [2Fe-2S] ferredoxin	GO:0055114	oxidation-reduction process	GO:0003924//GO:0005525//GO:0016491	GTPase activity//GTP binding//oxidoreductase activity	--	--	--	--
comp69744_c0	3723.91	1007.07	1.8866	4.19e-27	4.35e-24	TRUE	3548.42	1342.01	1.4028	7.17e-05	0.0021125	TRUE	2058	225432856	XP_002283882.1	1251	7.25e-164	PREDICTED: uncharacterized protein LOC100251040 isoform 1 [Vitis vinifera] >gi|359477588|ref|XP_003632000.1| PREDICTED: uncharacterized protein LOC100251040 isoform 2 [Vitis vinifera]	359477587	XM_003631952.1	353	0	PREDICTED: Vitis vinifera uncharacterized LOC100251040, transcript variant 2 (LOC100251040), mRNA	--	--	--	--	--	--	--	--	--	--	--	--	--	--	--	--	--	--
comp62713_c0	87.3418	23.6617	1.8841	2.05e-06	0.0001082	TRUE	119.726	31.7331	1.9157	1.43e-08	9.9e-07	TRUE	781	356501021	XP_003519327.1	726	9.15e-92	PREDICTED: transcription factor MYB3-like [Glycine max]	359488281	XM_002265046.2	242	4.52e-122	PREDICTED: Vitis vinifera protein ODORANT1-like (LOC100265304), mRNA	K09422	MYBP	myb proto-oncogene protein, plant	http://www.genome.jp/dbget-bin/www_bget?ko:K09422	Q50EX6	597	4.08e-74	Protein ODORANT1 OS=Petunia hybrida GN=ODO1 PE=2 SV=1	PF00249	Myb-like DNA-binding domain	--	--	GO:0005488//GO:0003682	binding//chromatin binding	GO:0000785	chromatin	KOG0048	Transcription factor, Myb superfamily
comp68794_c0	2857.14	775.197	1.8819	1.73e-26	1.62e-23	TRUE	2824.8	822.911	1.7793	1.13e-08	8e-07	TRUE	1512	225448821	XP_002282295.1	1191	2.67e-158	PREDICTED: monoglyceride lipase-like isoform 1 [Vitis vinifera]	359496401	XM_003635180.1	176	4.36e-85	PREDICTED: Vitis vinifera monoglyceride lipase-like, transcript variant 2 (LOC100260284), mRNA	--	--	--	--	Q99685	305	1.24e-29	Monoglyceride lipase OS=Homo sapiens GN=MGLL PE=1 SV=2	PF01738//PF00326//PF02230	Dienelactone hydrolase family//Prolyl oligopeptidase family//Phospholipase/Carboxylesterase	GO:0006508	proteolysis	GO:0016787//GO:0008236	hydrolase activity//serine-type peptidase activity	--	--	KOG1455	Lysophospholipase
comp65554_c0	42.3295	11.5322	1.876	0.00012064	0.0040403	TRUE	52.4125	12.7843	2.0355	2.26e-05	0.00076616	TRUE	967	147832953	CAN77365.1	187	6.23e-13	hypothetical protein VITISV_005349 [Vitis vinifera]	--	--	--	--	--	--	--	--	--	Q9XEC7	130	5.4e-07	Cysteine-rich receptor-like protein kinase 37 OS=Arabidopsis thaliana GN=CRK37 PE=2 SV=1	--	--	--	--	--	--	--	--	--	--
comp66328_c0	100.659	27.4631	1.8739	4.7e-07	2.87e-05	TRUE	112.682	37.9158	1.5714	1.74e-06	7.76e-05	TRUE	1447	225457699	XP_002277078.1	991	1.08e-129	PREDICTED: uncharacterized protein LOC100246080 [Vitis vinifera]	224065624	XM_002301854.1	257	3.91e-130	Populus trichocarpa predicted protein, mRNA	--	--	--	--	--	--	--	--	--	--	--	--	--	--	--	--	--	--
comp92492_c0	68.2199	18.6655	1.8698	0.00011625	0.0039101	TRUE	108.295	37.6583	1.5239	3.92e-06	0.00016104	TRUE	388	224096886	XP_002310774.1	301	9.55e-30	predicted protein [Populus trichocarpa] >gi|222853677|gb|EEE91224.1| predicted protein [Populus trichocarpa]	--	--	--	--	--	--	--	--	--	Q94KL5	189	8.15e-16	BEL1-like homeodomain protein 4 OS=Arabidopsis thaliana GN=BLH4 PE=2 SV=2	--	--	--	--	--	--	--	--	--	--
comp71429_c0	254.782	69.7168	1.8697	1.12e-13	2.35e-11	TRUE	264.66	92.2731	1.5202	3.2e-07	1.68e-05	TRUE	240	--	--	--	--	--	--	--	--	--	--	--	--	--	--	--	--	--	--	PF02949	7tm Odorant receptor	GO:0007187//GO:0007608	G-protein coupled receptor signaling pathway, coupled to cyclic nucleotide second messenger//sensory perception of smell	GO:0005549//GO:0004984	odorant binding//olfactory receptor activity	GO:0016020	membrane	--	--
comp59256_c0	251.202	68.9246	1.8658	7.21e-14	1.54e-11	TRUE	170.922	64.0826	1.4153	5.22e-07	2.63e-05	TRUE	439	--	--	--	--	--	--	--	--	--	--	--	--	--	--	--	--	--	--	--	--	--	--	--	--	--	--	--	--
comp68161_c0	134.168	37.0626	1.856	9.04e-10	9.3e-08	TRUE	101.59	29.0097	1.8081	1.65e-07	9.23e-06	TRUE	1325	--	--	--	--	--	--	--	--	--	--	--	--	--	--	--	--	--	--	--	--	--	--	--	--	--	--	--	--
comp56852_c0	133.308	36.9252	1.8521	0.00010723	0.0036443	TRUE	242.573	75.7901	1.6783	2.06e-05	0.00070554	TRUE	1783	255575021	XP_002528416.1	2084	0	amino acid transporter, putative [Ricinus communis] >gi|223532152|gb|EEF33958.1| amino acid transporter, putative [Ricinus communis]	359496345	XM_003635166.1	299	2.17e-153	PREDICTED: Vitis vinifera lysine histidine transporter-like 8-like (LOC100854282), mRNA	--	--	--	--	Q9SX98	1384	0	Lysine histidine transporter-like 8 OS=Arabidopsis thaliana GN=AATL1 PE=1 SV=1	PF08138	Sex peptide (SP) family	GO:0046008//GO:0007165	regulation of female receptivity, post-mating//signal transduction	GO:0005179	hormone activity	GO:0016021//GO:0005576	integral to membrane//extracellular region	KOG1303	Amino acid transporters
comp70649_c2	113273	31503.1	1.8462	6.21e-28	7.06e-25	TRUE	207703	44060.4	2.237	2.6e-05	0.00086633	TRUE	806	--	--	--	--	--	--	--	--	--	--	--	--	--	--	--	--	--	--	--	--	--	--	--	--	--	--	--	--
comp68383_c0	344.978	96.1865	1.8426	0.00011559	0.0038926	TRUE	305.014	83.3852	1.871	1.19e-13	1.86e-11	TRUE	3418	--	--	--	--	--	--	--	--	--	--	--	--	--	--	--	--	--	--	PF02472	Biopolymer transport protein ExbD/TolR	GO:0006810	transport	GO:0005215	transporter activity	GO:0016020	membrane	--	--
comp59293_c0	599.603	168.168	1.8341	5.1e-12	8.09e-10	TRUE	500.074	142.918	1.8069	1.42e-15	2.96e-13	TRUE	1632	356570770	XP_003553557.1	533	1.6e-59	PREDICTED: uncharacterized protein LOC100795652 [Glycine max]	225317293	AK322849.1	38	2.44e-08	Solanum lycopersicum cDNA, clone: LEFL1044BB05, HTC in leaf	--	--	--	--	Q9SZN7	150	5.64e-10	Heavy metal-associated isoprenylated plant protein 26 OS=Arabidopsis thaliana GN=HIPP26 PE=1 SV=1	PF12242//PF02517//PF00403//PF06213//PF06072//PF00527	NAD(P)H binding domain of trans-2-enoyl-CoA reductase//CAAX protease self-immunity//Heavy-metal-associated domain//Cobalamin biosynthesis protein CobT//Alphaherpesvirus tegument protein US9//E7 protein, Early protein	GO:0009236//GO:0006355//GO:0030001//GO:0055114	cobalamin biosynthetic process//regulation of transcription, DNA-dependent//metal ion transport//oxidation-reduction process	GO:0003677//GO:0046872//GO:0016491//GO:0003700	DNA binding//metal ion binding//oxidoreductase activity//sequence-specific DNA binding transcription factor activity	GO:0019033//GO:0016020//GO:0005667	viral tegument//membrane//transcription factor complex	--	--
comp86392_c0	81.6437	22.9269	1.8323	8.08e-07	4.69e-05	TRUE	103.947	26.5023	1.9717	4.76e-08	2.99e-06	TRUE	579	--	--	--	--	--	--	--	--	--	--	--	--	--	--	--	--	--	--	PF00624	Flocculin repeat	GO:0000128	flocculation	--	--	--	--	--	--
comp70658_c0	46.3904	13.1294	1.821	0.00013624	0.0044677	TRUE	62.1574	21.1155	1.5576	0.00015541	0.0041761	TRUE	2636	297741837	CBI33150.3	2501	0	unnamed protein product [Vitis vinifera]	224141204	XM_002323929.1	532	0	Populus trichocarpa predicted protein, mRNA	--	--	--	--	P0CE10	2204	0	Putative uncharacterized protein At4g01020, chloroplastic OS=Arabidopsis thaliana GN=At4g01020 PE=4 SV=1	PF04408//PF00005//PF00270//PF03193//PF02272//PF00271//PF00437	Helicase associated domain (HA2)//ABC transporter//DEAD/DEAH box helicase//Protein of unknown function, DUF258//DHHA1 domain//Helicase conserved C-terminal domain//Type II/IV secretion system protein	GO:0006810	transport	GO:0005524//GO:0003676//GO:0004386//GO:0016887//GO:0005525//GO:0008026//GO:0003924	ATP binding//nucleic acid binding//helicase activity//ATPase activity//GTP binding//ATP-dependent helicase activity//GTPase activity	--	--	KOG0922	DEAH-box RNA helicase
comp68060_c1	43.2837	12.2669	1.8191	0.0001205	0.0040371	TRUE	71.0456	14.9327	2.2503	1.1e-07	6.38e-06	TRUE	1771	224119488	XP_002318086.1	2003	0	predicted protein [Populus trichocarpa] >gi|222858759|gb|EEE96306.1| predicted protein [Populus trichocarpa]	224119487	XM_002318050.1	464	0	Populus trichocarpa predicted protein, mRNA	--	--	--	--	C0LGQ5	1052	4.66e-127	LRR receptor-like serine/threonine-protein kinase GSO1 OS=Arabidopsis thaliana GN=GSO1 PE=2 SV=1	PF00560//PF04977	Leucine Rich Repeat//Septum formation initiator	GO:0007049	cell cycle	GO:0005515	protein binding	--	--	KOG0619	FOG: Leucine rich repeat
comp72583_c0	53.6618	15.2633	1.8138	3.77e-05	0.0014563	TRUE	88.391	18.0332	2.2932	6.08e-09	4.53e-07	TRUE	2181	359479751	XP_002267241.2	2656	0	PREDICTED: BTB/POZ domain-containing protein At1g03010-like isoform 1 [Vitis vinifera] >gi|296086620|emb|CBI32255.3| unnamed protein product [Vitis vinifera]	359479750	XM_002267205.2	829	0	PREDICTED: Vitis vinifera BTB/POZ domain-containing protein At1g03010-like, transcript variant 1 (LOC100251110), mRNA	--	--	--	--	Q9SA69	2137	0	BTB/POZ domain-containing protein At1g03010 OS=Arabidopsis thaliana GN=At1g03010 PE=2 SV=1	PF00651	BTB/POZ domain	GO:0007165//GO:0009416	signal transduction//response to light stimulus	GO:0004871//GO:0005515	signal transducer activity//protein binding	GO:0005886	plasma membrane	--	--
comp70972_c0	325.096	93.7907	1.7933	6.5e-08	4.75e-06	TRUE	508.634	148.875	1.7725	8.64e-06	0.00032621	TRUE	2277	224140293	XP_002323517.1	929	2.77e-113	predicted protein [Populus trichocarpa] >gi|224140295|ref|XP_002323518.1| predicted protein [Populus trichocarpa] >gi|222868147|gb|EEF05278.1| predicted protein [Populus trichocarpa] >gi|222868148|gb|EEF05279.1| predicted protein [Populus trichocarpa]	--	--	--	--	--	--	--	--	--	--	--	--	--	PF02434	Fringe-like	--	--	GO:0016757	transferase activity, transferring glycosyl groups	GO:0016020	membrane	--	--
comp71160_c0	596.753	172.168	1.7933	0.00013313	0.0043827	TRUE	690.988	137.407	2.3302	1.7e-25	1.14e-22	TRUE	2024	359494295	XP_003634756.1	1732	0	PREDICTED: LOW QUALITY PROTEIN: cytochrome P450 71D10-like [Vitis vinifera]	--	--	--	--	--	--	--	--	--	O48923	1564	0	Cytochrome P450 71D10 OS=Glycine max GN=CYP71D10 PE=2 SV=1	PF00067	Cytochrome P450	GO:0055114	oxidation-reduction process	GO:0005506//GO:0020037//GO:0016705	iron ion binding//heme binding//oxidoreductase activity, acting on paired donors, with incorporation or reduction of molecular oxygen	--	--	KOG0156	Cytochrome P450 CYP2 subfamily
comp40168_c0	707.101	204.298	1.7912	3.47e-19	1.56e-16	TRUE	609.684	234.414	1.379	9.22e-08	5.43e-06	TRUE	924	224142137	XP_002324415.1	170	1.09e-12	predicted protein [Populus trichocarpa] >gi|222865849|gb|EEF02980.1| predicted protein [Populus trichocarpa]	--	--	--	--	--	--	--	--	--	--	--	--	--	--	--	--	--	--	--	--	--	--	--
comp70528_c2	1731.14	501.387	1.7877	1.75e-05	0.00073367	TRUE	1502.97	661.663	1.1836	1.32e-07	7.54e-06	TRUE	1691	225459742	XP_002285895.1	1534	0	PREDICTED: probable nucleoredoxin 2 [Vitis vinifera]	255539055	XM_002510547.1	299	2.06e-153	Ricinus communis nucleoredoxin, putative, mRNA	--	--	--	--	Q0JIL1	996	2.96e-128	Probable nucleoredoxin 2 OS=Oryza sativa subsp. japonica GN=Os01g0794400 PE=2 SV=1	PF08534//PF07649//PF00578//PF00628//PF00130//PF00085	Redoxin//C1-like domain//AhpC/TSA family//PHD-finger//Phorbol esters/diacylglycerol binding domain (C1 domain)//Thioredoxin	GO:0055114//GO:0045454//GO:0035556	oxidation-reduction process//cell redox homeostasis//intracellular signal transduction	GO:0016491//GO:0047134//GO:0016209//GO:0005515	oxidoreductase activity//protein-disulfide reductase activity//antioxidant activity//protein binding	GO:0005622	intracellular	KOG2501	Thioredoxin, nucleoredoxin and related proteins
comp33222_c0	15252.6	4431.6	1.7832	4.47e-09	4.04e-07	TRUE	17970.2	5703.57	1.6557	3.83e-10	3.54e-08	TRUE	308	--	--	--	--	--	--	--	--	--	--	--	--	--	--	--	--	--	--	PF04554	Extensin-like region	GO:0042546//GO:0009664	cell wall biogenesis//plant-type cell wall organization	GO:0005199	structural constituent of cell wall	GO:0005618	cell wall	--	--
comp63661_c0	299.004	86.9895	1.7813	4.81e-14	1.07e-11	TRUE	437.955	114.842	1.9311	1.12e-13	1.75e-11	TRUE	1242	224054180	XP_002298131.1	776	2.57e-97	2-oxoglutarate-dependent dioxygenase [Populus trichocarpa] >gi|222845389|gb|EEE82936.1| 2-oxoglutarate-dependent dioxygenase [Populus trichocarpa]	--	--	--	--	--	--	--	--	--	Q9C971	207	1.1e-16	Gibberellin 3-beta-dioxygenase 4 OS=Arabidopsis thaliana GN=At1g80330 PE=1 SV=1	PF03171	2OG-Fe(II) oxygenase superfamily	GO:0055114	oxidation-reduction process	GO:0016491//GO:0016706	oxidoreductase activity//oxidoreductase activity, acting on paired donors, with incorporation or reduction of molecular oxygen, 2-oxoglutarate as one donor, and incorporation of one atom each of oxygen into both donors	--	--	--	--
comp40182_c0	1001.31	291.808	1.7788	1.5e-20	7.82e-18	TRUE	1351.7	527.339	1.358	3.96e-06	0.00016211	TRUE	1152	225452132	XP_002262897.1	704	7.67e-88	PREDICTED: uncharacterized protein At3g27210-like [Vitis vinifera]	--	--	--	--	--	--	--	--	--	Q9LK32	185	1.84e-14	Uncharacterized protein At3g27210 OS=Arabidopsis thaliana GN=Y-2 PE=1 SV=1	--	--	--	--	--	--	--	--	--	--
comp62840_c0	1213.54	356.26	1.7682	9.55e-11	1.2e-08	TRUE	1157.55	291.385	1.9901	8.27e-23	4.39e-20	TRUE	3283	147861933	CAN78769.1	3865	0	hypothetical protein VITISV_024248 [Vitis vinifera]	225424706	XM_002264837.1	1160	0	PREDICTED: Vitis vinifera probable alpha,alpha-trehalose-phosphate synthase [UDP-forming] 10-like (LOC100246842), mRNA	K16055	TPS	trehalose 6-phosphate synthase/phosphatase	http://www.genome.jp/dbget-bin/www_bget?ko:K16055	Q9LRA7	3485	0	Probable alpha,alpha-trehalose-phosphate synthase [UDP-forming] 9 OS=Arabidopsis thaliana GN=TPS9 PE=1 SV=1	PF05398//PF00982//PF02358	PufQ cytochrome subunit//Glycosyltransferase family 20//Trehalose-phosphatase	GO:0005992//GO:0015979//GO:0030494	trehalose biosynthetic process//photosynthesis//bacteriochlorophyll biosynthetic process	GO:0003824	catalytic activity	--	--	KOG1050	Trehalose-6-phosphate synthase component TPS1 and related subunits
comp71942_c0	476.167	139.846	1.7676	1.12e-16	3.65e-14	TRUE	514.097	223.755	1.2001	2.54e-08	1.68e-06	TRUE	971	--	--	--	--	--	338815355	HM755767.1	215	5.78e-107	Camellia sinensis var. assamica clone 92 microsatellite sequence	--	--	--	--	--	--	--	--	--	--	--	--	--	--	--	--	--	--
comp66984_c0	2593.24	763.212	1.7646	9.84e-15	2.42e-12	TRUE	2895.21	1244.43	1.2182	2.37e-05	0.00079997	TRUE	2176	224061883	XP_002300646.1	1349	5.47e-177	predicted protein [Populus trichocarpa] >gi|222842372|gb|EEE79919.1| predicted protein [Populus trichocarpa]	--	--	--	--	--	--	--	--	--	Q9FI40	594	7.78e-67	BAHD acyltransferase At5g47980 OS=Arabidopsis thaliana GN=BAHD1 PE=2 SV=1	PF02458	Transferase family	--	--	GO:0016747	transferase activity, transferring acyl groups other than amino-acyl groups	--	--	--	--
comp54381_c0	2546.02	749.718	1.7638	8.88e-24	6.2e-21	TRUE	2355.14	875.838	1.4271	2.12e-05	0.00072294	TRUE	566	297744993	CBI38585.3	295	2.8e-31	unnamed protein product [Vitis vinifera]	--	--	--	--	--	--	--	--	--	--	--	--	--	--	--	--	--	--	--	--	--	--	--
comp73560_c0	1656.24	489.117	1.7597	0.00019675	0.0061404	TRUE	1134.17	534.333	1.0858	2.56e-08	1.7e-06	TRUE	5437	225446619	XP_002280724.1	3427	0	PREDICTED: uncharacterized protein LOC100255804 [Vitis vinifera] >gi|302143427|emb|CBI21988.3| unnamed protein product [Vitis vinifera]	359485288	XM_002280688.2	1242	0	PREDICTED: Vitis vinifera uncharacterized LOC100255804 (LOC100255804), mRNA	--	--	--	--	Q9SIM9	2156	0	F-box protein ORE9 OS=Arabidopsis thaliana GN=ORE9 PE=1 SV=2	PF00069//PF07714	Protein kinase domain//Protein tyrosine kinase	GO:0016310//GO:0009069//GO:0006468	phosphorylation//serine family amino acid metabolic process//protein phosphorylation	GO:0004674//GO:0004672//GO:0005524	protein serine/threonine kinase activity//protein kinase activity//ATP binding	--	--	KOG0192	Tyrosine kinase specific for activated (GTP-bound) p21cdc42Hs
comp63953_c0	60458.3	17896.3	1.7563	4.84e-08	3.59e-06	TRUE	72655.5	23391.1	1.6351	6.36e-10	5.59e-08	TRUE	773	--	--	--	--	--	--	--	--	--	--	--	--	--	--	--	--	--	--	PF00608//PF04554	Adenoviral fibre protein (repeat/shaft region)//Extensin-like region	GO:0042546//GO:0007155//GO:0009405//GO:0009664//GO:0019062	cell wall biogenesis//cell adhesion//pathogenesis//plant-type cell wall organization//viral attachment to host cell	GO:0005199	structural constituent of cell wall	GO:0005618	cell wall	--	--
comp65464_c0	100.461	29.9932	1.7439	2.37e-07	1.54e-05	TRUE	151.377	45.0324	1.7491	7.04e-05	0.0020812	TRUE	1110	225446543	XP_002279328.1	136	1.31e-06	PREDICTED: transcription factor TCP4 [Vitis vinifera]	--	--	--	--	--	--	--	--	--	--	--	--	--	PF00700//PF00196	Bacterial flagellin C-terminal helical region//Bacterial regulatory proteins, luxR family	GO:0001539//GO:0006355	ciliary or bacterial-type flagellar motility//regulation of transcription, DNA-dependent	GO:0005198//GO:0003700	structural molecule activity//sequence-specific DNA binding transcription factor activity	GO:0009288//GO:0005667	bacterial-type flagellum//transcription factor complex	--	--
comp73987_c0	496.03	148.567	1.7393	3.14e-16	9.46e-14	TRUE	594.27	167.015	1.8311	9.15e-17	2.21e-14	TRUE	2961	359490160	XP_002266973.2	2839	0	PREDICTED: U-box domain-containing protein 35-like [Vitis vinifera]	359490159	XM_002266937.2	704	0	PREDICTED: Vitis vinifera U-box domain-containing protein 35-like (LOC100242290), mRNA	--	--	--	--	Q9SW11	2237	0	U-box domain-containing protein 35 OS=Arabidopsis thaliana GN=PUB35 PE=1 SV=2	PF00582//PF00069//PF04564//PF07714	Universal stress protein family//Protein kinase domain//U-box domain//Protein tyrosine kinase	GO:0006468//GO:0006950//GO:0016567	protein phosphorylation//response to stress//protein ubiquitination	GO:0004842//GO:0004672//GO:0005524	ubiquitin-protein ligase activity//protein kinase activity//ATP binding	GO:0000151	ubiquitin ligase complex	--	--
comp60841_c0	413.017	124.122	1.7344	1.78e-06	9.53e-05	TRUE	600.398	136.868	2.1331	2.12e-21	9.32e-19	TRUE	636	--	--	--	--	--	359483901	XM_002279186.2	46	3.29e-13	PREDICTED: Vitis vinifera CBL-interacting protein kinase 04 (CIPK04), mRNA	--	--	--	--	--	--	--	--	--	--	--	--	--	--	--	--	--	--
comp78935_c0	502.411	151.241	1.732	2.41e-16	7.44e-14	TRUE	454.045	194.074	1.2262	3.42e-08	2.2e-06	TRUE	937	356515176	XP_003526277.1	353	5.02e-37	PREDICTED: transcription factor bHLH36-like [Glycine max]	--	--	--	--	--	--	--	--	--	--	--	--	--	PF00010	Helix-loop-helix DNA-binding domain	--	--	GO:0046983	protein dimerization activity	--	--	--	--
comp56597_c0	374.529	112.782	1.7315	1.1e-14	2.69e-12	TRUE	426.993	174.784	1.2886	2.31e-07	1.25e-05	TRUE	1602	225448517	XP_002273218.1	1337	4.77e-175	PREDICTED: probable LRR receptor-like serine/threonine-protein kinase MRH1-like [Vitis vinifera]	148539139	AK247905.1	291	5.46e-149	Solanum lycopersicum cDNA, clone: LEFL2043H19, HTC in fruit	--	--	--	--	Q9SIZ4	1058	1.24e-136	Inactive receptor-like serine/threonine-protein kinase At2g40270 OS=Arabidopsis thaliana GN=At2g40270 PE=1 SV=2	PF05887//PF01254//PF01690//PF00069//PF07714	Procyclic acidic repetitive protein (PARP)//Nuclear transition protein 2//Potato leaf roll virus readthrough protein//Protein kinase domain//Protein tyrosine kinase	GO:0006468//GO:0007283	protein phosphorylation//spermatogenesis	GO:0004672//GO:0005524//GO:0003677	protein kinase activity//ATP binding//DNA binding	GO:0000786//GO:0005634//GO:0019028//GO:0016021//GO:0016020	nucleosome//nucleus//viral capsid//integral to membrane//membrane	--	--
comp71524_c0	234.282	70.8541	1.7253	8.14e-12	1.25e-09	TRUE	220.502	92.4343	1.2543	0.00019533	0.0050858	TRUE	1820	225423871	XP_002281391.1	1385	0	PREDICTED: uncharacterized protein LOC100249082 isoform 2 [Vitis vinifera]	359472997	XM_002281355.2	414	0	PREDICTED: Vitis vinifera uncharacterized LOC100249082, transcript variant 2 (LOC100249082), mRNA	--	--	--	--	Q7M3S9	152	4.78e-09	RING finger protein B OS=Dictyostelium discoideum GN=rngB PE=2 SV=2	PF13639//PF00097//PF14634	Ring finger domain//Zinc finger, C3HC4 type (RING finger)//zinc-RING finger domain	--	--	GO:0046872//GO:0008270//GO:0005515	metal ion binding//zinc ion binding//protein binding	--	--	KOG1101	Apoptosis inhibitor IAP1 and related BIR domain proteins
comp61890_c0	421.576	128.85	1.7101	0.00014297	0.0046581	TRUE	873.602	267.071	1.7098	4.97e-10	4.47e-08	TRUE	1284	--	--	--	--	--	--	--	--	--	--	--	--	--	--	--	--	--	--	--	--	--	--	--	--	--	--	--	--
comp71071_c0	98.7779	30.4628	1.6971	3.58e-07	2.27e-05	TRUE	98.4194	30.123	1.7081	1.13e-06	5.28e-05	TRUE	967	--	--	--	--	--	--	--	--	--	--	--	--	--	--	--	--	--	--	--	--	--	--	--	--	--	--	--	--
comp74838_c1	71.8418	22.1986	1.6944	6.63e-06	0.00030597	TRUE	85.8537	34.5345	1.3138	0.00029352	0.007239	TRUE	972	--	--	--	--	--	--	--	--	--	--	--	--	--	--	--	--	--	--	--	--	--	--	--	--	--	--	--	--
comp39714_c0	82.2504	25.5305	1.6878	2.41e-06	0.00012453	TRUE	108.71	39.3464	1.4662	2.38e-05	0.00080255	TRUE	421	169647567	ACA61780.1	638	5.68e-77	BIPINNATA [Solanum lycopersicum]	255562780	XM_002522350.1	175	4.13e-85	Ricinus communis bel1 homeotic protein, putative, mRNA	--	--	--	--	Q9SW80	618	7.33e-75	BEL1-like homeodomain protein 2 OS=Arabidopsis thaliana GN=BLH2 PE=1 SV=3	PF05920	Homeobox KN domain	GO:0006355	regulation of transcription, DNA-dependent	GO:0003700//GO:0003677//GO:0043565	sequence-specific DNA binding transcription factor activity//DNA binding//sequence-specific DNA binding	GO:0005634//GO:0005667	nucleus//transcription factor complex	KOG0773	Transcription factor MEIS1 and related HOX domain proteins
comp28543_c0	67.5399	20.9943	1.6857	2.02e-05	0.00083016	TRUE	63.9307	12.8441	2.3154	2.67e-07	1.43e-05	TRUE	993	296083165	CBI22801.3	541	2.87e-65	unnamed protein product [Vitis vinifera]	255585929	XM_002533591.1	181	4.71e-88	Ricinus communis transcription factor, putative, mRNA	--	--	--	--	Q9SDW0	433	1.39e-48	Trihelix transcription factor GT-3a OS=Arabidopsis thaliana GN=GT-3A PE=1 SV=1	PF01524//PF00249	Geminivirus V1 protein//Myb-like DNA-binding domain	GO:0019048//GO:0060967	modulation by virus of host morphology or physiology//negative regulation of gene silencing by RNA	GO:0003682	chromatin binding	GO:0030430//GO:0000785	host cell cytoplasm//chromatin	--	--
comp69795_c0	59.5704	18.7294	1.6693	5.27e-05	0.0019609	TRUE	80.4193	23.8388	1.7542	5.27e-06	0.00020979	TRUE	1100	359493751	XP_002279982.2	428	2.18e-43	PREDICTED: disease resistance protein At4g27190-like [Vitis vinifera]	--	--	--	--	--	--	--	--	--	Q9T048	279	2.79e-25	Disease resistance protein At4g27190 OS=Arabidopsis thaliana GN=At4g27190 PE=2 SV=1	--	--	--	--	--	--	--	--	--	--
comp74881_c3	2877.76	905.207	1.6686	2.54e-21	1.44e-18	TRUE	2286.37	866.926	1.3991	9.53e-14	1.51e-11	TRUE	3112	224138222	XP_002322760.1	1639	0	predicted protein [Populus trichocarpa] >gi|222867390|gb|EEF04521.1| predicted protein [Populus trichocarpa]	225314146	AK320893.1	118	1.58e-52	Solanum lycopersicum cDNA, clone: LEFL1014BB06, HTC in leaf	--	--	--	--	Q38853	455	9.39e-50	Rhodanese-like domain-containing protein 15, chloroplastic OS=Arabidopsis thaliana GN=STR15 PE=2 SV=1	--	--	--	--	--	--	--	--	--	--
comp74557_c0	165.607	52.326	1.6622	2.17e-09	2.1e-07	TRUE	102.828	40.9981	1.3266	7.84e-05	0.0022952	TRUE	712	225447661	XP_002275421.1	332	2.19e-36	PREDICTED: uncharacterized protein LOC100257932 [Vitis vinifera]	118485442	EF146508.1	101	9.87e-44	Populus trichocarpa clone WS0118_L17 unknown mRNA	--	--	--	--	--	--	--	--	--	--	--	--	--	--	--	--	--	--
comp80751_c0	65.0704	20.5949	1.6597	3.21e-05	0.0012594	TRUE	72.1477	23.2041	1.6366	2.63e-05	0.00087588	TRUE	281	--	--	--	--	--	--	--	--	--	--	--	--	--	--	--	--	--	--	--	--	--	--	--	--	--	--	--	--
comp72489_c2	162.001	51.3996	1.6562	1.71e-09	1.69e-07	TRUE	241.929	65.0579	1.8948	1.11e-12	1.54e-10	TRUE	2414	224128354	XP_002329141.1	2139	0	predicted protein [Populus trichocarpa] >gi|222869810|gb|EEF06941.1| predicted protein [Populus trichocarpa]	225461400	XM_002282154.1	783	0	PREDICTED: Vitis vinifera MLO14 protein (MLO14), mRNA	K08472	MLO	mlo protein	http://www.genome.jp/dbget-bin/www_bget?ko:K08472	Q9FI00	1894	0	MLO-like protein 11 OS=Arabidopsis thaliana GN=MLO11 PE=2 SV=1	PF03094	Mlo family	GO:0008219//GO:0006952//GO:0009607	cell death//defense response//response to biotic stimulus	GO:0005516	calmodulin binding	GO:0016021	integral to membrane	--	--
comp74939_c0	55.6466	17.6624	1.6556	0.00010208	0.0034914	TRUE	59.9367	18.0332	1.7328	6.57e-05	0.001959	TRUE	297	--	--	--	--	--	--	--	--	--	--	--	--	--	--	--	--	--	--	--	--	--	--	--	--	--	--	--	--
comp58793_c0	423.377	134.84	1.6507	6.02e-06	0.0002804	TRUE	515.444	194.097	1.409	1.22e-08	8.58e-07	TRUE	1727	224126879	XP_002319949.1	634	7.59e-74	f-box family protein [Populus trichocarpa] >gi|222858325|gb|EEE95872.1| f-box family protein [Populus trichocarpa]	--	--	--	--	--	--	--	--	--	Q9LV26	192	3.89e-14	Putative F-box/LRR-repeat protein At3g18150 OS=Arabidopsis thaliana GN=At3g18150 PE=4 SV=2	PF00646	F-box domain	--	--	GO:0005515	protein binding	--	--	--	--
comp68707_c0	123.76	39.6598	1.6418	3.15e-06	0.00015822	TRUE	133.05	44.3794	1.584	2.02e-07	1.11e-05	TRUE	2121	359491383	XP_002273274.2	482	1.23e-56	PREDICTED: transcription factor BIM1-like [Vitis vinifera]	--	--	--	--	--	--	--	--	--	Q9CAA4	289	3.46e-29	Transcription factor BIM2 OS=Arabidopsis thaliana GN=BIM2 PE=1 SV=1	PF00705//PF05782//PF00010	Proliferating cell nuclear antigen, N-terminal domain//Extracellular matrix protein 1 (ECM1)//Helix-loop-helix DNA-binding domain	GO:0006275	regulation of DNA replication	GO:0003677//GO:0046983	DNA binding//protein dimerization activity	GO:0005576	extracellular region	--	--
comp37312_c0	231.446	74.7194	1.6311	1.46e-09	1.46e-07	TRUE	182.347	62.7716	1.5385	2.87e-08	1.88e-06	TRUE	799	359493628	XP_002282849.2	558	4.29e-63	PREDICTED: uncharacterized protein LOC100257171 [Vitis vinifera]	--	--	--	--	--	--	--	--	--	--	--	--	--	--	--	--	--	--	--	--	--	--	--
comp61812_c0	1060.43	345.335	1.6186	8.97e-13	1.61e-10	TRUE	1161.28	470.931	1.3021	1.18e-05	0.00043051	TRUE	572	--	--	--	--	--	170441	M76670.1	112	6.01e-50	L.esculentum extensin (class I) gene, complete cds	--	--	--	--	--	--	--	--	--	--	--	--	--	--	--	--	--	--
comp53530_c0	141.321	46.1254	1.6153	3.21e-08	2.46e-06	TRUE	139.554	60.6414	1.2024	5.35e-05	0.0016397	TRUE	974	356561299	XP_003548920.1	403	2.8e-44	PREDICTED: nudix hydrolase 12, mitochondrial-like [Glycine max]	403043801	NM_001254104.2	119	1.35e-53	Glycine max nudix hydrolase 12, mitochondrial-like (LOC100794003), nuclear gene encoding mitochondrial protein, mRNA	--	--	--	--	Q52K88	361	2.33e-39	Nudix hydrolase 13, mitochondrial OS=Arabidopsis thaliana GN=NUDT13 PE=1 SV=1	PF00293	NUDIX domain	--	--	GO:0016787	hydrolase activity	--	--	--	--
comp76361_c1	700.165	229.314	1.6104	2e-16	6.27e-14	TRUE	1088.59	198.987	2.4517	1.61e-31	1.93e-28	TRUE	3079	154816299	ABS87383.1	565	1.32e-130	minichromosome maintenance factor [Lactuca sativa]	225425317	XM_002273639.1	412	0	PREDICTED: Vitis vinifera DNA replication licensing factor mcm2-like (LOC100266163), mRNA	K02540	MCM2	minichromosome maintenance protein 2	http://www.genome.jp/dbget-bin/www_bget?ko:K02540	P49735	377	8.04e-96	DNA replication licensing factor Mcm2 OS=Drosophila melanogaster GN=Mcm2 PE=1 SV=1	PF01078//PF00493	Magnesium chelatase, subunit ChlI//MCM2/3/5 family	GO:0015994//GO:0006260//GO:0015995//GO:0006270//GO:0015979	chlorophyll metabolic process//DNA replication//chlorophyll biosynthetic process//DNA replication initiation//photosynthesis	GO:0003677//GO:0016851//GO:0005524	DNA binding//magnesium chelatase activity//ATP binding	GO:0005634//GO:0010007	nucleus//magnesium chelatase complex	KOG0477	DNA replication licensing factor, MCM2 component
comp71136_c0	775.742	254.695	1.6068	3.05e-16	9.21e-14	TRUE	770.708	150.945	2.3522	8.54e-20	3.02e-17	TRUE	2968	225434355	XP_002268300.1	1136	0	PREDICTED: probable serine/threonine-protein kinase WNK4 [Vitis vinifera] >gi|297745773|emb|CBI15829.3| unnamed protein product [Vitis vinifera]	224145456	XM_002325613.1	268	6.23e-136	Populus trichocarpa predicted protein, mRNA	--	--	--	--	Q9LVL5	962	0	Probable serine/threonine-protein kinase WNK4 OS=Arabidopsis thaliana GN=WNK4 PE=1 SV=1	PF00069//PF07714//PF02312//PF14073//PF06056	Protein kinase domain//Protein tyrosine kinase//Core binding factor beta subunit//Centrosome localisation domain of Cep57//Putative ATPase subunit of terminase (gpP-like)	GO:0006468//GO:0019069	protein phosphorylation//viral capsid assembly	GO:0004672//GO:0005524//GO:0042802//GO:0043015//GO:0003713	protein kinase activity//ATP binding//identical protein binding//gamma-tubulin binding//transcription coactivator activity	GO:0045298//GO:0005667//GO:0005634	tubulin complex//transcription factor complex//nucleus	KOG0584	Serine/threonine protein kinase
comp73861_c0	105.732	34.7307	1.6061	5.04e-07	3.06e-05	TRUE	153.724	42.3091	1.8613	1.55e-09	1.28e-07	TRUE	1077	255553131	XP_002517608.1	275	1.56e-23	Disease resistance protein RPS2, putative [Ricinus communis] >gi|223543240|gb|EEF44772.1| Disease resistance protein RPS2, putative [Ricinus communis]	--	--	--	--	--	--	--	--	--	--	--	--	--	--	--	--	--	--	--	--	--	--	--
comp39164_c0	47.2685	15.5988	1.5994	0.00033556	0.0096662	TRUE	61.9554	18.9488	1.7091	0.0002496	0.006279	TRUE	834	297850274	XP_002893018.1	166	2.23e-12	hypothetical protein ARALYDRAFT_472107 [Arabidopsis lyrata subsp. lyrata] >gi|297338860|gb|EFH69277.1| hypothetical protein ARALYDRAFT_472107 [Arabidopsis lyrata subsp. lyrata]	--	--	--	--	--	--	--	--	--	Q9SEZ1	142	4.75e-09	Transcription factor HB29 OS=Arabidopsis thaliana GN=HB29 PE=1 SV=1	--	--	--	--	--	--	--	--	--	--
comp77968_c0	246.705	82.185	1.5858	1.11e-10	1.37e-08	TRUE	224.158	100.604	1.1558	9.03e-06	0.00033988	TRUE	350	--	--	--	--	--	--	--	--	--	--	--	--	--	--	--	--	--	--	--	--	--	--	--	--	--	--	--	--
comp70151_c0	3908.6	1312.42	1.5744	2.2e-15	5.93e-13	TRUE	3713.13	1355.69	1.4536	5e-15	9.57e-13	TRUE	1480	356505250	XP_003521405.1	487	1.61e-53	PREDICTED: uncharacterized protein LOC100792662 [Glycine max]	--	--	--	--	--	--	--	--	--	Q9SZN7	143	3.87e-09	Heavy metal-associated isoprenylated plant protein 26 OS=Arabidopsis thaliana GN=HIPP26 PE=1 SV=1	PF00403//PF00527//PF12242	Heavy-metal-associated domain//E7 protein, Early protein//NAD(P)H binding domain of trans-2-enoyl-CoA reductase	GO:0006355//GO:0030001//GO:0055114	regulation of transcription, DNA-dependent//metal ion transport//oxidation-reduction process	GO:0003677//GO:0046872//GO:0016491//GO:0003700	DNA binding//metal ion binding//oxidoreductase activity//sequence-specific DNA binding transcription factor activity	GO:0005667	transcription factor complex	--	--
comp64351_c2	3537.35	1198.09	1.5619	1.28e-05	0.00055592	TRUE	4480.01	1289.26	1.797	2.46e-09	1.97e-07	TRUE	1437	440550959	AGC11863.1	1937	0	salicylic acid carboxyl methyltransferase [Camellia japonica]	440550958	JX909352.1	1116	0	Camellia japonica salicylic acid carboxyl methyltransferase (samt) mRNA, complete cds	--	--	--	--	Q9SPV4	1174	8.11e-157	Salicylate O-methyltransferase OS=Clarkia breweri GN=SAMT PE=1 SV=1	PF03492	SAM dependent carboxyl methyltransferase	--	--	GO:0008168	methyltransferase activity	--	--	--	--
comp73015_c1	181.105	61.5932	1.556	4.63e-09	4.17e-07	TRUE	130.873	47.1808	1.4719	2.82e-06	0.00011957	TRUE	355	225456481	XP_002280858.1	566	5.86e-66	PREDICTED: lysosomal alpha-mannosidase [Vitis vinifera] >gi|297734505|emb|CBI15752.3| unnamed protein product [Vitis vinifera]	359488550	XM_002276163.2	165	1.24e-79	PREDICTED: Vitis vinifera lysosomal alpha-mannosidase-like (LOC100266854), mRNA	--	--	--	--	Q8VHC8	276	2.45e-27	Lysosomal alpha-mannosidase OS=Cavia porcellus GN=MAN2B1 PE=1 SV=1	PF09261//PF01074//PF00404//PF07340	Alpha mannosidase, middle domain//Glycosyl hydrolases family 38 N-terminal domain//Dockerin type I repeat//Cytomegalovirus IE1 protein	GO:0050792//GO:0005975//GO:0006013	regulation of viral process//carbohydrate metabolic process//mannose metabolic process	GO:0008270//GO:0004553//GO:0004559//GO:0030246	zinc ion binding//hydrolase activity, hydrolyzing O-glycosyl compounds//alpha-mannosidase activity//carbohydrate binding	GO:0042025//GO:0048046//GO:0005773//GO:0009505//GO:0005886	host cell nucleus//apoplast//vacuole//plant-type cell wall//plasma membrane	KOG1959	Glycosyl hydrolase, family 38 - alpha-mannosidase
comp39246_c0	54.299	18.5313	1.551	0.00021654	0.0066648	TRUE	91.0644	19.6433	2.2128	1.64e-08	1.12e-06	TRUE	521	224128684	XP_002320393.1	198	1.56e-17	predicted protein [Populus trichocarpa] >gi|222861166|gb|EEE98708.1| predicted protein [Populus trichocarpa]	--	--	--	--	--	--	--	--	--	--	--	--	--	--	--	--	--	--	--	--	--	--	--
comp73981_c0	221.208	75.5212	1.5505	7.55e-10	7.9e-08	TRUE	173.371	56.7632	1.6108	7.65e-07	3.72e-05	TRUE	904	--	--	--	--	--	--	--	--	--	--	--	--	--	--	--	--	--	--	--	--	--	--	--	--	--	--	--	--
comp52051_c0	59.918	20.464	1.5499	0.00011031	0.0037311	TRUE	45.6904	11.6112	1.9764	9.59e-05	0.0027376	TRUE	326	--	--	--	--	--	--	--	--	--	--	--	--	--	--	--	--	--	--	--	--	--	--	--	--	--	--	--	--
comp74570_c2	1528.7	523.793	1.5452	9.63e-18	3.64e-15	TRUE	1335.28	450.794	1.5666	1.47e-15	3.06e-13	TRUE	3219	--	--	--	--	--	--	--	--	--	--	--	--	--	--	--	--	--	--	PF00444	Ribosomal protein L36	GO:0006412//GO:0042254	translation//ribosome biogenesis	GO:0003735	structural constituent of ribosome	GO:0005622//GO:0005840	intracellular//ribosome	--	--
comp75192_c0	60.0856	20.662	1.54	0.00014724	0.0047807	TRUE	89.0621	28.0942	1.6645	3.9e-06	0.00016014	TRUE	1724	359477040	XP_002275651.2	1408	0	PREDICTED: G-type lectin S-receptor-like serine/threonine-protein kinase RLK1-like [Vitis vinifera]	--	--	--	--	--	--	--	--	--	Q39202	479	5.11e-50	G-type lectin S-receptor-like serine/threonine-protein kinase RLK1 OS=Arabidopsis thaliana GN=RLK1 PE=2 SV=2	PF00008//PF00954	EGF-like domain//S-locus glycoprotein family	GO:0048544	recognition of pollen	GO:0005515	protein binding	--	--	--	--
comp65554_c2	79.418	27.329	1.539	1.81e-05	0.00075582	TRUE	106.708	23.779	2.1659	2.07e-09	1.68e-07	TRUE	783	296086946	CBI33179.3	509	1.74e-58	unnamed protein product [Vitis vinifera]	449519051	XM_004166501.1	41	2.46e-10	PREDICTED: Cucumis sativus cysteine-rich receptor-like protein kinase 29-like (LOC101232139), mRNA	--	--	--	--	Q39086	404	7.1e-43	Receptor-like serine/threonine-protein kinase SD1-7 OS=Arabidopsis thaliana GN=SD17 PE=1 SV=1	PF11883//PF07714//PF00069	Domain of unknown function (DUF3403)//Protein tyrosine kinase//Protein kinase domain	GO:0009069//GO:0006468//GO:0016310	serine family amino acid metabolic process//protein phosphorylation//phosphorylation	GO:0004674//GO:0005524//GO:0004672	protein serine/threonine kinase activity//ATP binding//protein kinase activity	--	--	--	--
comp64326_c0	1224.23	421.563	1.5381	0.0002096	0.0064837	TRUE	1323.11	583.698	1.1806	6.78e-10	5.93e-08	TRUE	1782	225423977	XP_002282578.1	1161	7.18e-151	PREDICTED: zinc finger protein CONSTANS-LIKE 16 [Vitis vinifera] >gi|297737819|emb|CBI27020.3| unnamed protein product [Vitis vinifera]	356575547	XM_003555854.1	89	1.19e-36	PREDICTED: Glycine max zinc finger protein CONSTANS-LIKE 6-like (LOC100817528), mRNA	--	--	--	--	Q8RWD0	615	2.95e-71	Zinc finger protein CONSTANS-LIKE 16 OS=Arabidopsis thaliana GN=COL16 PE=2 SV=2	PF00643//PF01412//PF06203	B-box zinc finger//Putative GTPase activating protein for Arf//CCT motif	GO:0032312	regulation of ARF GTPase activity	GO:0008060//GO:0008270//GO:0005515	ARF GTPase activator activity//zinc ion binding//protein binding	GO:0005622	intracellular	--	--
comp54385_c0	204.681	70.9915	1.5277	5.38e-08	3.97e-06	TRUE	293.644	136.215	1.1082	2.6e-06	0.00011107	TRUE	2767	225458497	XP_002284172.1	2795	0	PREDICTED: probable disease resistance protein At4g33300-like [Vitis vinifera]	--	--	--	--	--	--	--	--	--	Q9SZA7	2138	0	Probable disease resistance protein At4g33300 OS=Arabidopsis thaliana GN=At4g33300 PE=2 SV=3	PF00931//PF01443//PF03861//PF02959	NB-ARC domain//Viral (Superfamily 1) RNA helicase//ANTAR domain//HTLV Tax	GO:0045893//GO:0006952	positive regulation of transcription, DNA-dependent//defense response	GO:0043531//GO:0003723//GO:0005524	ADP binding//RNA binding//ATP binding	--	--	KOG0444	Cytoskeletal regulator Flightless-I (contains leucine-rich and gelsolin repeats)
comp66531_c0	145.626	50.7255	1.5215	0.00017789	0.0056154	TRUE	172.586	67.7397	1.3492	1.89e-06	8.35e-05	TRUE	1346	225429570	XP_002280033.1	1594	0	PREDICTED: uncharacterized protein LOC100262760 [Vitis vinifera] >gi|296081670|emb|CBI20675.3| unnamed protein product [Vitis vinifera]	225429569	XM_002279997.1	418	0	PREDICTED: Vitis vinifera uncharacterized LOC100262760 (LOC100262760), mRNA	--	--	--	--	Q17QR8	232	7.87e-20	Putative nuclease HARBI1 OS=Bos taurus GN=HARBI1 PE=2 SV=1	PF04827	Plant transposon protein	--	--	GO:0016788	hydrolase activity, acting on ester bonds	--	--	--	--
comp73615_c0	200.586	70.1225	1.5163	3.95e-09	3.6e-07	TRUE	261.638	76.6691	1.7709	5.8e-12	7.18e-10	TRUE	2837	--	--	--	--	--	--	--	--	--	--	--	--	--	--	--	--	--	--	--	--	--	--	--	--	--	--	--	--
comp52325_c0	70.4485	24.6616	1.5143	6.07e-05	0.0022159	TRUE	64.6617	12.7245	2.3453	3e-07	1.59e-05	TRUE	1101	--	--	--	--	--	--	--	--	--	--	--	--	--	--	--	--	--	--	--	--	--	--	--	--	--	--	--	--
comp62747_c1	298.166	104.524	1.5123	2.63e-06	0.0001349	TRUE	265.435	121.007	1.1333	2.86e-06	0.00012083	TRUE	885	224114581	XP_002316801.1	448	1.77e-47	predicted protein [Populus trichocarpa] >gi|222859866|gb|EEE97413.1| predicted protein [Populus trichocarpa]	--	--	--	--	--	--	--	--	--	--	--	--	--	PF02724	CDC45-like protein	GO:0006270	DNA replication initiation	--	--	--	--	--	--
comp38301_c0	67.2808	23.5946	1.5117	8.49e-05	0.0029721	TRUE	93.7655	40.8784	1.1977	0.00029217	0.007212	TRUE	398	--	--	--	--	--	--	--	--	--	--	--	--	--	--	--	--	--	--	--	--	--	--	--	--	--	--	--	--
comp54482_c0	5783.75	2040.21	1.5033	1.92e-06	0.00010228	TRUE	5221.12	2564.53	1.0257	4.82e-05	0.0015024	TRUE	788	559237	AAA98492.1	519	1.3e-61	tyrosine-rich hydroxyproline-rich glycoprotein, partial [Petroselinum crispum]	791147	X86029.1	36	1.49e-07	V.unguiculata mRNA for extensine-like protein, ext3	--	--	--	--	--	--	--	--	PF04554	Extensin-like region	GO:0042546//GO:0009664	cell wall biogenesis//plant-type cell wall organization	GO:0005199	structural constituent of cell wall	GO:0005618	cell wall	--	--
comp30879_c0	459.597	162.249	1.5022	7.34e-13	1.34e-10	TRUE	686.54	302.057	1.1845	4.7e-06	0.0001894	TRUE	1884	359479254	XP_002276436.2	1250	1.48e-163	PREDICTED: crt homolog 1-like [Vitis vinifera]	359479253	XM_002276400.2	485	0	PREDICTED: Vitis vinifera crt homolog 1-like (LOC100265335), mRNA	--	--	--	--	Q9GSB0	197	1.24e-14	Crt homolog 1 OS=Dictyostelium discoideum GN=crtp1 PE=2 SV=1	PF06027	Eukaryotic protein of unknown function (DUF914)	GO:0006810//GO:0050896	transport//response to stimulus	--	--	GO:0016021	integral to membrane	--	--
comp54151_c1	63.9332	22.8598	1.4838	0.00017815	0.005618	TRUE	92.4067	24.3174	1.926	1.62e-07	9.1e-06	TRUE	815	224059486	XP_002299870.1	456	1.05e-50	predicted protein [Populus trichocarpa] >gi|222847128|gb|EEE84675.1| predicted protein [Populus trichocarpa]	359481777	XM_002265996.2	120	3.11e-54	PREDICTED: Vitis vinifera protein kinase APK1A, chloroplastic-like (LOC100251053), mRNA	--	--	--	--	P46573	391	2.32e-42	Protein kinase APK1B, chloroplastic OS=Arabidopsis thaliana GN=APK1B PE=2 SV=2	PF07714	Protein tyrosine kinase	GO:0016310//GO:0046777//GO:0050832//GO:0006468//GO:0009069	phosphorylation//protein autophosphorylation//defense response to fungus//protein phosphorylation//serine family amino acid metabolic process	GO:0005524//GO:0004672//GO:0004674	ATP binding//protein kinase activity//protein serine/threonine kinase activity	GO:0005730//GO:0005737//GO:0005886	nucleolus//cytoplasm//plasma membrane	KOG1187	Serine/threonine protein kinase
comp65032_c0	406.557	145.711	1.4803	6.62e-12	1.03e-09	TRUE	392.308	108.959	1.8482	4.08e-06	0.00016687	TRUE	1745	297738774	CBI28019.3	1730	0	unnamed protein product [Vitis vinifera]	225445133	XM_002280532.1	416	0	PREDICTED: Vitis vinifera uncharacterized LOC100247423 (LOC100247423), mRNA	--	--	--	--	--	--	--	--	PF02450//PF07819	Lecithin:cholesterol acyltransferase//PGAP1-like protein	GO:0006505//GO:0006629//GO:0006886//GO:0042967	GPI anchor metabolic process//lipid metabolic process//intracellular protein transport//acyl-carrier-protein biosynthetic process	GO:0016788//GO:0008374	hydrolase activity, acting on ester bonds//O-acyltransferase activity	--	--	--	--
comp73787_c1	80.8723	28.9933	1.4799	3.42e-05	0.0013335	TRUE	101.447	30.0814	1.7538	9.03e-05	0.0025967	TRUE	806	--	--	--	--	--	--	--	--	--	--	--	--	--	--	--	--	--	--	--	--	--	--	--	--	--	--	--	--
comp51926_c0	112.961	40.5925	1.4765	2.28e-06	0.0001194	TRUE	176.618	40.5428	2.1231	1.34e-12	1.82e-10	TRUE	912	225458307	XP_002282840.1	716	6.63e-91	PREDICTED: deoxyuridine 5'-triphosphate nucleotidohydrolase-like [Vitis vinifera]	--	--	--	--	--	--	--	--	--	Q9STG6	688	5.79e-89	Deoxyuridine 5'-triphosphate nucleotidohydrolase OS=Arabidopsis thaliana GN=DUT PE=1 SV=1	PF02389//PF00692	Cornifin (SPRR) family//dUTPase	GO:0018149//GO:0046080	peptide cross-linking//dUTP metabolic process	GO:0016787	hydrolase activity	GO:0005737	cytoplasm	KOG3370	dUTPase
comp49318_c1	94.1742	34.1269	1.4644	1.16e-05	0.00050657	TRUE	96.5152	35.2107	1.4547	3.35e-05	0.0010878	TRUE	2132	255586180	XP_002533749.1	1642	0	transcription factor, putative [Ricinus communis] >gi|223526337|gb|EEF28636.1| transcription factor, putative [Ricinus communis]	90970945	DQ449940.1	66	8.71e-24	Nicotiana tabacum GRAS1 mRNA, complete cds	--	--	--	--	P0C883	1346	1.49e-174	Scarecrow-like protein 33 OS=Arabidopsis thaliana GN=SCL33 PE=3 SV=1	--	--	--	--	--	--	--	--	--	--
comp76579_c1	126.171	45.9242	1.4581	1.18e-06	6.63e-05	TRUE	181.512	51.1969	1.8259	4.88e-10	4.4e-08	TRUE	2242	224116254	XP_002317252.1	824	2.35e-97	predicted protein [Populus trichocarpa] >gi|222860317|gb|EEE97864.1| predicted protein [Populus trichocarpa]	--	--	--	--	--	--	--	--	--	Q38834	281	2.71e-24	Disease resistance RPP13-like protein 4 OS=Arabidopsis thaliana GN=RPP13L4 PE=2 SV=2	PF00931//PF00560	NB-ARC domain//Leucine Rich Repeat	--	--	GO:0043531//GO:0005515	ADP binding//protein binding	--	--	--	--
comp68544_c0	64.8875	23.6649	1.4552	0.00012995	0.0043026	TRUE	61.6172	17.7341	1.7968	4.08e-05	0.0012958	TRUE	1116	--	--	--	--	--	--	--	--	--	--	--	--	--	--	--	--	--	--	--	--	--	--	--	--	--	--	--	--
comp65671_c0	115.839	42.2601	1.4548	2.22e-06	0.00011659	TRUE	114.013	36.8624	1.629	1.7e-06	7.64e-05	TRUE	966	343796216	AEM63544.1	217	1.21e-18	dehydration-responsive element-binding protein DREB2 [Solanum tuberosum]	--	--	--	--	--	--	--	--	--	Q9FH94	168	1.01e-12	Ethylene-responsive transcription factor ERF010 OS=Arabidopsis thaliana GN=ERF010 PE=2 SV=1	--	--	GO:0006355	regulation of transcription, DNA-dependent	GO:0003677//GO:0003700	DNA binding//sequence-specific DNA binding transcription factor activity	GO:0005634//GO:0005667	nucleus//transcription factor complex	--	--
comp68825_c0	110.885	40.4616	1.4544	2.91e-06	0.00014755	TRUE	149.151	52.37	1.51	5.25e-07	2.64e-05	TRUE	1221	255544065	XP_002513095.1	459	2.93e-47	Disease resistance protein RPM1, putative [Ricinus communis] >gi|223548106|gb|EEF49598.1| Disease resistance protein RPM1, putative [Ricinus communis]	--	--	--	--	--	--	--	--	--	Q9XIF0	166	5.13e-11	Putative disease resistance protein At1g59780 OS=Arabidopsis thaliana GN=At1g59780 PE=2 SV=1	PF00560	Leucine Rich Repeat	--	--	GO:0005515	protein binding	--	--	--	--
comp74524_c0	3295.88	1208.73	1.4472	2.66e-17	9.48e-15	TRUE	3267.07	1609.46	1.0214	2.84e-08	1.86e-06	TRUE	2800	225455264	XP_002273477.1	821	1.34e-174	PREDICTED: uncharacterized oxidoreductase At1g06690, chloroplastic-like [Vitis vinifera]	224132647	XM_002321338.1	412	0	Populus trichocarpa predicted protein, mRNA	--	--	--	--	Q56Y42	761	1.13e-151	Pyridoxal reductase,chloroplastic OS=Arabidopsis thaliana GN=PLR1 PE=1 SV=1	PF05920//PF00046//PF04618//PF02183	Homeobox KN domain//Homeobox domain//HD-ZIP protein N terminus//Homeobox associated leucine zipper	GO:0006355	regulation of transcription, DNA-dependent	GO:0003700//GO:0043565//GO:0003677	sequence-specific DNA binding transcription factor activity//sequence-specific DNA binding//DNA binding	GO:0005667//GO:0005634	transcription factor complex//nucleus	KOG1575	Voltage-gated shaker-like K+ channel, subunit beta/KCNAB
comp64155_c0	286.401	105.054	1.4469	4.2e-10	4.59e-08	TRUE	294.216	112.616	1.3855	1.65e-08	1.13e-06	TRUE	1649	224101077	XP_002312133.1	1455	0	predicted protein [Populus trichocarpa] >gi|222851953|gb|EEE89500.1| predicted protein [Populus trichocarpa]	449476787	XM_004154786.1	54	3.14e-17	PREDICTED: Cucumis sativus uncharacterized LOC101210043 (LOC101210043), mRNA	--	--	--	--	--	--	--	--	--	--	GO:0080167	response to karrikin	--	--	--	--	--	--
comp76505_c0	742.476	272.498	1.4461	7.19e-14	1.54e-11	TRUE	969.968	270.324	1.8432	0.00013437	0.0036768	TRUE	4083	255540649	XP_002511389.1	2588	0	Boron transporter, putative [Ricinus communis] >gi|223550504|gb|EEF51991.1| Boron transporter, putative [Ricinus communis]	225457014	XM_002282465.1	995	0	PREDICTED: Vitis vinifera probable boron transporter 2-like (LOC100251908), mRNA	--	--	--	--	Q9M1P7	2142	0	Probable boron transporter 2 OS=Arabidopsis thaliana GN=BOR2 PE=2 SV=1	PF00955	HCO3- transporter family	GO:0006821//GO:0006820//GO:0015701	chloride transport//anion transport//bicarbonate transport	GO:0005452	inorganic anion exchanger activity	GO:0016021	integral to membrane	KOG1172	Na+-independent Cl/HCO3 exchanger AE1 and related transporters (SLC4 family)
comp74195_c0	3401.09	1252.39	1.4413	3.26e-17	1.15e-14	TRUE	3023.67	1143.34	1.4031	3.36e-14	5.66e-12	TRUE	3133	302566881	ADL41189.1	4480	0	lipoxygenase [Camellia sinensis]	302566880	HM370508.1	2744	0	Camellia sinensis cultivar Longjing 43 lipoxygenase (lox4) mRNA, complete cds	K15718	LOX1_5	linoleate 9S-lipoxygenase	http://www.genome.jp/dbget-bin/www_bget?ko:K15718	Q43191	3092	0	Probable linoleate 9S-lipoxygenase 5 OS=Solanum tuberosum GN=LOX1.5 PE=2 SV=1	PF01477//PF00305//PF06325	PLAT/LH2 domain//Lipoxygenase//Ribosomal protein L11 methyltransferase (PrmA)	GO:0031408//GO:0006479//GO:0055114	oxylipin biosynthetic process//protein methylation//oxidation-reduction process	GO:0005506//GO:0046872//GO:0016702//GO:0005515//GO:0016165//GO:0008276	iron ion binding//metal ion binding//oxidoreductase activity, acting on single donors with incorporation of molecular oxygen, incorporation of two atoms of oxygen//protein binding//linoleate 13S-lipoxygenase activity//protein methyltransferase activity	GO:0005737	cytoplasm	--	--
comp68641_c1	80.918	29.7983	1.4412	0.00010657	0.0036248	TRUE	86.8032	36.2642	1.2592	0.00036162	0.0086807	TRUE	740	255577885	XP_002529815.1	773	4.43e-99	alcohol dehydrogenase, putative [Ricinus communis] >gi|223530692|gb|EEF32564.1| alcohol dehydrogenase, putative [Ricinus communis]	225434196	XM_002279493.1	191	9.57e-94	PREDICTED: Vitis vinifera NADP-dependent alkenal double bond reductase P2-like (LOC100268122), mRNA	K07119	K07119	--	http://www.genome.jp/dbget-bin/www_bget?ko:K07119	Q39173	668	2.7e-84	NADP-dependent alkenal double bond reductase P2 OS=Arabidopsis thaliana GN=P2 PE=2 SV=2	PF00107	Zinc-binding dehydrogenase	GO:0055114	oxidation-reduction process	GO:0000166//GO:0016491//GO:0008270//GO:0032440	nucleotide binding//oxidoreductase activity//zinc ion binding//2-alkenal reductase [NAD(P)] activity	--	--	KOG1196	Predicted NAD-dependent oxidoreductase
comp65046_c0	198.843	73.6557	1.4328	0.00011011	0.0037272	TRUE	268.163	100.903	1.4101	1.79e-08	1.22e-06	TRUE	1747	225431255	XP_002267958.1	1809	0	PREDICTED: 3-epi-6-deoxocathasterone 23-monooxygenase [Vitis vinifera] >gi|297735073|emb|CBI17435.3| unnamed protein product [Vitis vinifera]	224094882	XM_002310242.1	385	0	Populus trichocarpa predicted protein, mRNA	--	--	--	--	Q9M066	1662	0	3-epi-6-deoxocathasterone 23-monooxygenase OS=Arabidopsis thaliana GN=ROT3 PE=2 SV=3	PF00067	Cytochrome P450	GO:0016132//GO:0009965//GO:0010268//GO:0006118//GO:0042814//GO:0055114//GO:0048441//GO:0048443	brassinosteroid biosynthetic process//leaf morphogenesis//brassinosteroid homeostasis//electron transport//monopolar cell growth//oxidation-reduction process//petal development//stamen development	GO:0009055//GO:0005506//GO:0016709//GO:0016705//GO:0020037	electron carrier activity//iron ion binding//oxidoreductase activity, acting on paired donors, with incorporation or reduction of molecular oxygen, NAD(P)H as one donor, and incorporation of one atom of oxygen//oxidoreductase activity, acting on paired donors, with incorporation or reduction of molecular oxygen//heme binding	--	--	KOG0157	Cytochrome P450 CYP4/CYP19/CYP26 subfamilies
comp76016_c0	77.6589	28.9294	1.4246	5.91e-05	0.0021635	TRUE	131.097	34.4148	1.9295	9.85e-08	5.77e-06	TRUE	825	255640187	ACU20384.1	429	4.71e-50	unknown [Glycine max]	--	--	--	--	--	--	--	--	--	Q8LPR5	423	7.92e-47	Transcription factor TCP4 OS=Arabidopsis thaliana GN=TCP4 PE=2 SV=1	PF04718	Mitochondrial ATP synthase g subunit	GO:0015992//GO:0015986	proton transport//ATP synthesis coupled proton transport	GO:0015078	hydrogen ion transmembrane transporter activity	GO:0000276	mitochondrial proton-transporting ATP synthase complex, coupling factor F(o)	--	--
comp61809_c0	119.851	44.7262	1.4221	4.28e-06	0.00020714	TRUE	159.251	76.6276	1.0554	0.00015184	0.0040932	TRUE	1102	255572763	XP_002527314.1	489	1.45e-55	zinc finger protein, putative [Ricinus communis] >gi|223533314|gb|EEF35066.1| zinc finger protein, putative [Ricinus communis]	224126046	XM_002329612.1	47	1.62e-13	Populus trichocarpa predicted protein, mRNA	--	--	--	--	Q42485	348	8.39e-37	Zinc finger protein 1 OS=Arabidopsis thaliana GN=ZFP1 PE=2 SV=1	PF00096	Zinc finger, C2H2 type	--	--	GO:0046872	metal ion binding	--	--	--	--
comp75901_c0	2602.91	971.928	1.4212	2.36e-16	7.3e-14	TRUE	2063.71	1029.52	1.0033	8.12e-08	4.83e-06	TRUE	1750	359472983	XP_002281762.2	665	5.64e-78	PREDICTED: uncharacterized protein LOC100257723 isoform 1 [Vitis vinifera]	224111731	XM_002315921.1	114	1.48e-50	Populus trichocarpa predicted protein, mRNA	--	--	--	--	Q8LGG8	176	3.71e-13	Universal stress protein A-like protein OS=Arabidopsis thaliana GN=At3g01520 PE=1 SV=2	PF00249//PF00582	Myb-like DNA-binding domain//Universal stress protein family	GO:0006950	response to stress	GO:0003682	chromatin binding	GO:0000785	chromatin	--	--
comp64444_c0	341.654	127.713	1.4196	1.95e-10	2.28e-08	TRUE	393.716	168.919	1.2208	1.09e-07	6.32e-06	TRUE	1397	--	--	--	--	--	--	--	--	--	--	--	--	--	--	--	--	--	--	--	--	--	--	--	--	--	--	--	--
comp82746_c0	86.2808	32.3922	1.4134	4.39e-05	0.0016703	TRUE	73.3643	21.6721	1.7592	7.64e-05	0.0022438	TRUE	298	357509517	XP_003625047.1	161	5.01e-12	Phosphoglycolate phosphatase [Medicago truncatula] >gi|355500062|gb|AES81265.1| Phosphoglycolate phosphatase [Medicago truncatula]	--	--	--	--	--	--	--	--	--	--	--	--	--	--	--	--	--	--	--	--	--	--	--
comp56779_c0	472.228	177.372	1.4127	1.14e-11	1.71e-09	TRUE	425.705	122.916	1.7922	2.62e-12	3.41e-10	TRUE	2099	296086554	CBI32143.3	1114	7.07e-142	unnamed protein product [Vitis vinifera]	359473449	XM_002264173.2	360	0	PREDICTED: Vitis vinifera uncharacterized LOC100267261 (LOC100267261), mRNA	--	--	--	--	B0G107	450	9.29e-47	Protein SAMHD1 homolog OS=Dictyostelium discoideum GN=DDB_G0272484 PE=3 SV=1	PF14528//PF01966//PF03015	LAGLIDADG-like domain//HD domain//Male sterility protein	--	--	GO:0046872//GO:0004519//GO:0080019//GO:0008081	metal ion binding//endonuclease activity//fatty-acyl-CoA reductase (alcohol-forming) activity//phosphoric diester hydrolase activity	--	--	--	--
comp77977_c0	1372.65	517.177	1.4082	8.74e-15	2.16e-12	TRUE	1248.33	480.467	1.3775	2.22e-12	2.93e-10	TRUE	1716	225456213	XP_002282941.1	580	8.73e-68	PREDICTED: nudix hydrolase 17, mitochondrial-like [Vitis vinifera]	--	--	--	--	--	--	--	--	--	Q9ZU95	546	2.52e-64	Nudix hydrolase 17, mitochondrial OS=Arabidopsis thaliana GN=NUDT17 PE=2 SV=1	PF00293	NUDIX domain	--	--	GO:0016787	hydrolase activity	--	--	KOG2839	Diadenosine and diphosphoinositol polyphosphate phosphohydrolase
comp74802_c0	1356.87	512.395	1.405	7.43e-15	1.87e-12	TRUE	1413.1	606.437	1.2204	2.74e-10	2.59e-08	TRUE	3048	225463572	XP_002270172.1	1241	1.77e-155	PREDICTED: F-box/LRR-repeat protein 14 [Vitis vinifera] >gi|297743556|emb|CBI36423.3| unnamed protein product [Vitis vinifera]	225463571	XM_002270136.1	248	8.4e-125	PREDICTED: Vitis vinifera F-box/LRR-repeat protein 14-like (LOC100265253), mRNA	--	--	--	--	A6H779	172	2.49e-11	F-box/LRR-repeat protein 2 OS=Bos taurus GN=FBXL2 PE=2 SV=1	PF03118//PF00560	Bacterial RNA polymerase, alpha chain C terminal domain//Leucine Rich Repeat	GO:0006351//GO:0006144//GO:0006206	transcription, DNA-dependent//purine nucleobase metabolic process//pyrimidine nucleobase metabolic process	GO:0003899//GO:0005515//GO:0003677	DNA-directed RNA polymerase activity//protein binding//DNA binding	GO:0005730	nucleolus	KOG1947	Leucine rich repeat proteins, some proteins contain F-box
comp68650_c1	150.912	56.9931	1.4048	4.28e-07	2.64e-05	TRUE	140.711	46.7854	1.5886	1.68e-07	9.39e-06	TRUE	909	225431966	XP_002278360.1	812	5.15e-99	PREDICTED: uncharacterized protein LOC100256793 [Vitis vinifera]	--	--	--	--	--	--	--	--	--	--	--	--	--	PF13188//PF08447//PF13426//PF00989	PAS domain//PAS fold//PAS domain//PAS fold	GO:0044260//GO:0006355//GO:0044238//GO:0007165//GO:0050794	cellular macromolecule metabolic process//regulation of transcription, DNA-dependent//primary metabolic process//signal transduction//regulation of cellular process	GO:0004672//GO:0005515//GO:0004871	protein kinase activity//protein binding//signal transducer activity	--	--	--	--
comp72574_c0	216.66	81.9901	1.4019	5.95e-07	3.54e-05	TRUE	262.477	81.3797	1.6894	7.8e-07	3.79e-05	TRUE	2884	225444686	XP_002277641.1	2857	0	PREDICTED: inter-alpha-trypsin inhibitor heavy chain H3 [Vitis vinifera] >gi|297738541|emb|CBI27786.3| unnamed protein product [Vitis vinifera]	225444685	XM_002277605.1	761	0	PREDICTED: Vitis vinifera inter-alpha-trypsin inhibitor heavy chain H3-like (LOC100245716), mRNA	--	--	--	--	Q54DU5	252	1.53e-20	von Willebrand factor A domain-containing protein DDB_G0292028 OS=Dictyostelium discoideum GN=DDB_G0292028 PE=4 SV=1	PF08496	Peptidase family S49 N-terminal	--	--	GO:0004252	serine-type endopeptidase activity	GO:0005886	plasma membrane	--	--
comp74603_c3	3583.02	1355.99	1.4018	2.82e-16	8.61e-14	TRUE	4205.56	1328.69	1.6623	2.92e-19	9.64e-17	TRUE	3028	225437428	XP_002271896.1	3807	0	PREDICTED: sucrose synthase 2 [Vitis vinifera] >gi|147800323|emb|CAN68704.1| hypothetical protein VITISV_035889 [Vitis vinifera] >gi|297743915|emb|CBI36885.3| unnamed protein product [Vitis vinifera]	225437427	XM_002271860.1	1166	0	PREDICTED: Vitis vinifera sucrose synthase 2-like (LOC100267606), mRNA	K00695	E2.4.1.13	sucrose synthase	http://www.genome.jp/dbget-bin/www_bget?ko:K00695	O24301	3694	0	Sucrose synthase 2 OS=Pisum sativum GN=SUS2 PE=2 SV=1	PF00534//PF00862	Glycosyl transferases group 1//Sucrose synthase	GO:0009058//GO:0005985//GO:0005982	biosynthetic process//sucrose metabolic process//starch metabolic process	GO:0016157	sucrose synthase activity	--	--	KOG0853	Glycosyltransferase
comp36356_c0	1242.1	472.205	1.3953	1.64e-14	3.93e-12	TRUE	1514.02	744.91	1.0233	0.00038001	0.0090786	TRUE	736	225432360	XP_002275384.1	339	4.23e-37	PREDICTED: monothiol glutaredoxin-S2 [Vitis vinifera] >gi|297736899|emb|CBI26100.3| unnamed protein product [Vitis vinifera]	--	--	--	--	--	--	--	--	--	Q8L8Z8	318	3.83e-35	Monothiol glutaredoxin-S2 OS=Arabidopsis thaliana GN=GRXS2 PE=2 SV=1	PF00462//PF13417	Glutaredoxin//Glutathione S-transferase, N-terminal domain	GO:0006118//GO:0045454	electron transport//cell redox homeostasis	GO:0005515//GO:0015035//GO:0009055	protein binding//protein disulfide oxidoreductase activity//electron carrier activity	--	--	KOG1752	Glutaredoxin and related proteins
comp69885_c0	82.418	31.5298	1.3862	0.00015599	0.0050102	TRUE	83.6494	34.0792	1.2955	0.00026655	0.0066584	TRUE	1290	359478841	XP_003632177.1	1631	0	PREDICTED: phosphoinositide phospholipase C 4-like isoform 4 [Vitis vinifera]	359478844	XM_002278803.2	323	7.11e-167	PREDICTED: Vitis vinifera phosphoinositide phospholipase C 4-like (LOC100267383), mRNA	K05857	PLCD	phosphatidylinositol phospholipase C, delta	http://www.genome.jp/dbget-bin/www_bget?ko:K05857	Q944C1	1336	1.75e-178	Phosphoinositide phospholipase C 4 OS=Arabidopsis thaliana GN=PLC4 PE=2 SV=2	PF00387	Phosphatidylinositol-specific phospholipase C, Y domain	GO:0007165//GO:0009395//GO:0006629//GO:0046339//GO:0035556	signal transduction//phospholipid catabolic process//lipid metabolic process//diacylglycerol metabolic process//intracellular signal transduction	GO:0004435	phosphatidylinositol phospholipase C activity	--	--	KOG0169	Phosphoinositide-specific phospholipase C
comp63827_c0	690.57	264.31	1.3856	7.18e-13	1.32e-10	TRUE	704.235	312.376	1.1728	1.7e-08	1.16e-06	TRUE	3174	359480578	XP_002284242.2	1493	0	PREDICTED: BTB/POZ domain-containing protein At5g67385-like isoform 1 [Vitis vinifera]	356496966	XM_003517288.1	205	7e-101	PREDICTED: Glycine max BTB/POZ domain-containing protein At5g67385-like (LOC100814596), mRNA	--	--	--	--	Q66GP0	1332	2.98e-169	BTB/POZ domain-containing protein At5g67385 OS=Arabidopsis thaliana GN=At5g67385 PE=2 SV=2	PF02183	Homeobox associated leucine zipper	GO:0006355//GO:0007165//GO:0009416	regulation of transcription, DNA-dependent//signal transduction//response to light stimulus	GO:0003677//GO:0004871	DNA binding//signal transducer activity	GO:0005634	nucleus	--	--
comp59015_c0	266.779	102.246	1.3836	5.23e-09	4.66e-07	TRUE	275.207	123.868	1.1517	2.7e-06	0.00011495	TRUE	709	255586905	XP_002534057.1	485	6.71e-55	amino acid transporter, putative [Ricinus communis] >gi|223525920|gb|EEF28328.1| amino acid transporter, putative [Ricinus communis]	--	--	--	--	--	--	--	--	--	A1YG32	125	8.34e-07	Sodium-coupled neutral amino acid transporter 2 OS=Pan paniscus GN=SLC38A2 PE=3 SV=1	PF03222	Tryptophan/tyrosine permease family	GO:0003333	amino acid transmembrane transport	--	--	GO:0016021	integral to membrane	KOG1305	Amino acid transporter protein
comp38642_c0	159.382	61.1875	1.3812	9.8e-05	0.0033661	TRUE	142.375	43.5237	1.7098	3.59e-08	2.31e-06	TRUE	2002	115434156	NP_001041836.1	1450	0	Os01g0115600 [Oryza sativa Japonica Group] >gi|11034602|dbj|BAB17126.1| putative receptor serine/threonine kinase PR5K [Oryza sativa Japonica Group] >gi|13366230|dbj|BAB39451.1| putative receptor serine/threonine kinase PR5K [Oryza sativa Japonica Group] >gi|113531367|dbj|BAF03750.1| Os01g0115600 [Oryza sativa Japonica Group]	--	--	--	--	--	--	--	--	--	Q9FID5	898	2.17e-107	Probable receptor-like protein kinase At5g39030 OS=Arabidopsis thaliana GN=At5g39030 PE=2 SV=1	PF00069//PF07714	Protein kinase domain//Protein tyrosine kinase	GO:0006468//GO:0009069//GO:0016310	protein phosphorylation//serine family amino acid metabolic process//phosphorylation	GO:0005524//GO:0004672//GO:0004674//GO:0004713	ATP binding//protein kinase activity//protein serine/threonine kinase activity//protein tyrosine kinase activity	GO:0016023	cytoplasmic membrane-bounded vesicle	--	--
comp73610_c0	3362.11	1292.59	1.3791	1.05e-06	5.96e-05	TRUE	2751.17	1156.96	1.2497	7.91e-12	9.59e-10	TRUE	2186	225439287	XP_002266470.1	2566	0	PREDICTED: lysosomal beta glucosidase-like [Vitis vinifera]	359481105	XM_002266434.2	727	0	PREDICTED: Vitis vinifera lysosomal beta glucosidase-like (LOC100254789), mRNA	K05349	bglX	beta-glucosidase	http://www.genome.jp/dbget-bin/www_bget?ko:K05349	Q23892	622	8.39e-68	Lysosomal beta glucosidase OS=Dictyostelium discoideum GN=gluA PE=1 SV=2	PF01915//PF00933	Glycosyl hydrolase family 3 C-terminal domain//Glycosyl hydrolase family 3 N terminal domain	GO:0005975	carbohydrate metabolic process	GO:0004553	hydrolase activity, hydrolyzing O-glycosyl compounds	--	--	--	--
comp76674_c0	618.201	239.76	1.3665	5.84e-12	9.2e-10	TRUE	747.417	223.474	1.7418	1.98e-16	4.65e-14	TRUE	2752	359488027	XP_002269288.2	1314	2.89e-157	PREDICTED: disease resistance protein At4g27190-like [Vitis vinifera]	379067841	JN972588.1	251	1.63e-126	Rhododendron kanehirai isolate kan_200 nucleotide-binding site leucine-rich repeat protein gene, partial cds	--	--	--	--	Q9T048	601	1.38e-63	Disease resistance protein At4g27190 OS=Arabidopsis thaliana GN=At4g27190 PE=2 SV=1	PF01637//PF08496//PF03193//PF02403//PF00560//PF00931//PF00004//PF00910//PF05970//PF02606	Archaeal ATPase//Peptidase family S49 N-terminal//Protein of unknown function, DUF258//Seryl-tRNA synthetase N-terminal domain//Leucine Rich Repeat//NB-ARC domain//ATPase family associated with various cellular activities (AAA)//RNA helicase//PIF1-like helicase//Tetraacyldisaccharide-1-P 4'-kinase	GO:0000723//GO:0006544//GO:0006434//GO:0009103//GO:0006281//GO:0006563//GO:0009245//GO:0006566//GO:0015940	telomere maintenance//glycine metabolic process//seryl-tRNA aminoacylation//lipopolysaccharide biosynthetic process//DNA repair//L-serine metabolic process//lipid A biosynthetic process//threonine metabolic process//pantothenate biosynthetic process	GO:0043531//GO:0003724//GO:0003723//GO:0005515//GO:0005524//GO:0003678//GO:0004828//GO:0005525//GO:0000166//GO:0003924//GO:0009029//GO:0004252	ADP binding//RNA helicase activity//RNA binding//protein binding//ATP binding//DNA helicase activity//serine-tRNA ligase activity//GTP binding//nucleotide binding//GTPase activity//tetraacyldisaccharide 4'-kinase activity//serine-type endopeptidase activity	GO:0005737//GO:0005657//GO:0005886	cytoplasm//replication fork//plasma membrane	KOG0619	FOG: Leucine rich repeat
comp61133_c0	106.793	41.4582	1.3651	1.47e-05	0.00063017	TRUE	108.481	34.0792	1.6705	6.08e-07	3.01e-05	TRUE	1037	--	--	--	--	--	--	--	--	--	--	--	--	--	--	--	--	--	--	--	--	--	--	--	--	--	--	--	--
comp54151_c0	70.479	27.3928	1.3634	0.00026837	0.008	TRUE	141.627	45.1936	1.6479	9.46e-08	5.56e-06	TRUE	919	224106475	XP_002314178.1	1125	1.98e-150	predicted protein [Populus trichocarpa] >gi|222850586|gb|EEE88133.1| predicted protein [Populus trichocarpa]	359481777	XM_002265996.2	301	8.52e-155	PREDICTED: Vitis vinifera protein kinase APK1A, chloroplastic-like (LOC100251053), mRNA	--	--	--	--	P46573	1032	3.09e-137	Protein kinase APK1B, chloroplastic OS=Arabidopsis thaliana GN=APK1B PE=2 SV=2	PF07714//PF00069	Protein tyrosine kinase//Protein kinase domain	GO:0009069//GO:0006468//GO:0016310	serine family amino acid metabolic process//protein phosphorylation//phosphorylation	GO:0004674//GO:0004672//GO:0005524	protein serine/threonine kinase activity//protein kinase activity//ATP binding	--	--	--	--
comp58659_c2	360.819	140.37	1.362	2.83e-09	2.67e-07	TRUE	600.861	125.46	2.2598	2.11e-23	1.16e-20	TRUE	495	343794762	AEM62877.1	532	2e-64	ACC oxidase 1 [Actinidia chinensis] >gi|373849055|gb|AEY77404.1| ACC oxidase-like protein [Actinidia deliciosa]	343794771	HQ293209.1	304	9.55e-157	Actinidia deliciosa cultivar Hayward ACC oxidase 4 (ACO4) mRNA, complete cds	K05933	E1.14.17.4	aminocyclopropanecarboxylate oxidase	http://www.genome.jp/dbget-bin/www_bget?ko:K05933	P31237	532	1.43e-65	1-aminocyclopropane-1-carboxylate oxidase OS=Actinidia deliciosa GN=ACO PE=2 SV=1	--	--	GO:0055114	oxidation-reduction process	GO:0016706	oxidoreductase activity, acting on paired donors, with incorporation or reduction of molecular oxygen, 2-oxoglutarate as one donor, and incorporation of one atom each of oxygen into both donors	--	--	--	--
comp59781_c0	268.827	104.78	1.3593	4.46e-06	0.0002141	TRUE	253.976	123.79	1.0368	2.62e-05	0.00087163	TRUE	270	--	--	--	--	--	1015936	X91836.1	120	9.48e-55	V.unguiculata Ext26G gene	--	--	--	--	--	--	--	--	PF04554	Extensin-like region	GO:0042546//GO:0009664	cell wall biogenesis//plant-type cell wall organization	GO:0005199	structural constituent of cell wall	GO:0005618	cell wall	--	--
comp72198_c0	422.99	165.111	1.3572	1.22e-10	1.5e-08	TRUE	488.557	187.436	1.3821	2.16e-10	2.07e-08	TRUE	2375	359489580	XP_002263925.2	916	1.69e-105	PREDICTED: uncharacterized protein LOC100258626 [Vitis vinifera]	359489579	XM_002263889.2	290	2.93e-148	PREDICTED: Vitis vinifera uncharacterized LOC100258626 (LOC100258626), mRNA	K15601	KDM3	lysine-specific demethylase 3	http://www.genome.jp/dbget-bin/www_bget?ko:K15601	Q7LBC6	339	5.21e-31	Lysine-specific demethylase 3B OS=Homo sapiens GN=KDM3B PE=1 SV=2	PF02373	JmjC domain, hydroxylase	--	--	GO:0005515	protein binding	--	--	KOG1356	Putative transcription factor 5qNCA, contains JmjC domain
comp71097_c1	339.075	132.383	1.3569	7.85e-10	8.17e-08	TRUE	316.631	143.158	1.1452	7.5e-07	3.65e-05	TRUE	1157	182407846	ACB87914.1	229	6.89e-19	cullin-like protein 1 [Malus x domestica]	356524141	XM_003530643.1	82	5.95e-33	PREDICTED: Glycine max uncharacterized protein LOC100803361 (LOC100803361), mRNA	--	--	--	--	Q94AH6	201	1.53e-15	Cullin-1 OS=Arabidopsis thaliana GN=CUL1 PE=1 SV=1	PF00249	Myb-like DNA-binding domain	GO:0006511	ubiquitin-dependent protein catabolic process	GO:0031625//GO:0003682	ubiquitin protein ligase binding//chromatin binding	GO:0000785//GO:0031461	chromatin//cullin-RING ubiquitin ligase complex	--	--
comp72437_c0	80.2047	31.5265	1.3471	0.00012641	0.0042006	TRUE	86.7651	36.3057	1.2569	0.00026393	0.0066063	TRUE	523	359491311	XP_002281720.2	233	1.47e-19	PREDICTED: formin-like protein 6-like [Vitis vinifera]	--	--	--	--	--	--	--	--	--	Q9FLQ7	156	5.7e-11	Formin-like protein 20 OS=Arabidopsis thaliana GN=FH20 PE=2 SV=3	--	--	--	--	--	--	--	--	--	--
comp75193_c0	461.49	181.438	1.3468	9.88e-11	1.24e-08	TRUE	589.818	196.599	1.585	2.19e-13	3.33e-11	TRUE	2974	359486082	XP_002273298.2	2884	0	PREDICTED: uncharacterized protein LOC100248070 [Vitis vinifera] >gi|298204584|emb|CBI23859.3| unnamed protein product [Vitis vinifera]	359486081	XM_002273262.2	923	0	PREDICTED: Vitis vinifera uncharacterized LOC100248070 (LOC100248070), mRNA	--	--	--	--	--	--	--	--	--	--	--	--	--	--	--	--	--	--
comp61823_c0	1992	787.323	1.3392	6.02e-05	0.0022003	TRUE	1361.76	528.863	1.3645	1.11e-08	7.83e-07	TRUE	1934	359488753	XP_002275823.2	1116	5.21e-142	PREDICTED: ATP-dependent zinc metalloprotease FtsH-like [Vitis vinifera]	--	--	--	--	--	K08900	BCS1	mitochondrial chaperone BCS1	http://www.genome.jp/dbget-bin/www_bget?ko:K08900	Q54DY9	321	2.33e-30	Probable mitochondrial chaperone BCS1-B OS=Dictyostelium discoideum GN=bcsl1b PE=3 SV=1	PF07728//PF00004//PF00910//PF03266//PF01443//PF01078//PF05496//PF00005//PF01926	AAA domain (dynein-related subfamily)//ATPase family associated with various cellular activities (AAA)//RNA helicase//NTPase//Viral (Superfamily 1) RNA helicase//Magnesium chelatase, subunit ChlI//Holliday junction DNA helicase ruvB N-terminus//ABC transporter//50S ribosome-binding GTPase	GO:0006281//GO:0015994//GO:0006310//GO:0015979//GO:0015995	DNA repair//chlorophyll metabolic process//DNA recombination//photosynthesis//chlorophyll biosynthetic process	GO:0016887//GO:0005525//GO:0003723//GO:0005524//GO:0009378//GO:0016851//GO:0003724	ATPase activity//GTP binding//RNA binding//ATP binding//four-way junction helicase activity//magnesium chelatase activity//RNA helicase activity	GO:0005657//GO:0010007//GO:0009379	replication fork//magnesium chelatase complex//Holliday junction helicase complex	KOG0743	AAA+-type ATPase
comp74742_c0	409.856	163.763	1.3235	7.17e-10	7.54e-08	TRUE	456.08	144.804	1.6552	4.5e-13	6.59e-11	TRUE	2093	224140105	XP_002323427.1	687	6.76e-82	predicted protein [Populus trichocarpa] >gi|222868057|gb|EEF05188.1| predicted protein [Populus trichocarpa]	--	--	--	--	--	K01674	cah	carbonic anhydrase	http://www.genome.jp/dbget-bin/www_bget?ko:K01674	Q84UV8	446	1.91e-48	Bifunctional monodehydroascorbate reductase and carbonic anhydrase nectarin-3 OS=Nicotiana langsdorffii x Nicotiana sanderae GN=NEC3 PE=1 SV=1	--	--	--	--	GO:0043169	cation binding	--	--	KOG0382	Carbonic anhydrase
comp67433_c0	73.4942	29.3958	1.322	0.00023957	0.0072635	TRUE	169.71	64.478	1.3962	1.19e-06	5.55e-05	TRUE	1297	225470840	XP_002265759.1	1325	3.62e-179	PREDICTED: choline/ethanolamine kinase [Vitis vinifera] >gi|296083138|emb|CBI22774.3| unnamed protein product [Vitis vinifera]	359487125	XM_002265491.2	192	4.75e-94	PREDICTED: Vitis vinifera choline/ethanolamine kinase-like (LOC100253952), mRNA	K14156	CHK	choline/ethanolamine kinase	http://www.genome.jp/dbget-bin/www_bget?ko:K14156	Q9Y259	482	8.62e-54	Choline/ethanolamine kinase OS=Homo sapiens GN=CHKB PE=1 SV=3	PF00069//PF04655//PF04428	Protein kinase domain//Aminoglycoside/hydroxyurea antibiotic resistance kinase//Choline kinase N terminus	GO:0046474//GO:0006468//GO:0009611//GO:0019748//GO:0016310	glycerophospholipid biosynthetic process//protein phosphorylation//response to wounding//secondary metabolic process//phosphorylation	GO:0004672//GO:0005524//GO:0016773//GO:0016301	protein kinase activity//ATP binding//phosphotransferase activity, alcohol group as acceptor//kinase activity	--	--	KOG2686	Choline kinase
comp62018_c0	1049.11	420.809	1.3179	8.19e-13	1.48e-10	TRUE	1565.75	511.03	1.6154	7.46e-11	7.68e-09	TRUE	1490	255544039	XP_002513082.1	1190	2.44e-158	annexin, putative [Ricinus communis] >gi|223548093|gb|EEF49585.1| annexin, putative [Ricinus communis]	359495095	XM_002265083.2	342	2.26e-177	PREDICTED: Vitis vinifera annexin D3-like (LOC100256917), mRNA	--	--	--	--	Q9SE45	965	1.53e-125	Annexin D3 OS=Arabidopsis thaliana GN=ANN3 PE=2 SV=2	PF00191	Annexin	--	--	GO:0005509//GO:0005544	calcium ion binding//calcium-dependent phospholipid binding	--	--	KOG0819	Annexin
comp73898_c0	340.224	136.984	1.3125	2.17e-09	2.1e-07	TRUE	407.034	142.656	1.5126	8.45e-09	6.11e-07	TRUE	2149	359485707	XP_002281337.2	2036	0	PREDICTED: BTB/POZ domain-containing protein At3g22104-like [Vitis vinifera] >gi|296081221|emb|CBI17965.3| unnamed protein product [Vitis vinifera]	359485706	XM_002281301.2	524	0	PREDICTED: Vitis vinifera BTB/POZ domain-containing protein At3g22104-like (LOC100241475), mRNA	--	--	--	--	Q9C5J4	1275	1.98e-166	BTB/POZ domain-containing protein At3g22104 OS=Arabidopsis thaliana GN=At3g22104 PE=2 SV=1	PF00651//PF02099	BTB/POZ domain//Josephin	GO:0009416//GO:0007165	response to light stimulus//signal transduction	GO:0008242//GO:0004871//GO:0005515	omega peptidase activity//signal transducer activity//protein binding	--	--	--	--
comp39580_c0	635.457	256.02	1.3115	3.14e-11	4.29e-09	TRUE	536.38	241.991	1.1483	7.45e-08	4.47e-06	TRUE	2103	255544385	XP_002513254.1	1018	2.5e-128	Hepatocyte growth factor-regulated tyrosine kinase substrate, putative [Ricinus communis] >gi|223547628|gb|EEF49122.1| Hepatocyte growth factor-regulated tyrosine kinase substrate, putative [Ricinus communis]	225315824	AK328383.1	171	3.67e-82	Solanum lycopersicum cDNA, clone: LEFL2053J24, HTC in fruit	--	--	--	--	Q4WHP5	155	2.29e-09	Class E vacuolar protein-sorting machinery protein hse1 OS=Neosartorya fumigata (strain ATCC MYA-4609 / Af293 / CBS 101355 / FGSC A1100) GN=hse1 PE=3 SV=1	PF00790//PF03127	VHS domain//GAT domain	GO:0009987//GO:0006886	cellular process//intracellular protein transport	--	--	GO:0005622	intracellular	KOG1087	Cytosolic sorting protein GGA2/TOM1
comp40382_c0	1397.44	564.098	1.3088	4.56e-13	8.66e-11	TRUE	1143.89	529.947	1.11	6.2e-07	3.06e-05	TRUE	1956	359493461	XP_002265921.2	2142	0	PREDICTED: uncharacterized protein LOC100249450 [Vitis vinifera]	359493460	XM_002265885.2	442	0	PREDICTED: Vitis vinifera uncharacterized LOC100249450 (LOC100249450), mRNA	--	--	--	--	Q0WP01	1850	0	Probable peptide/nitrate transporter At1g22540 OS=Arabidopsis thaliana GN=At1g22540 PE=2 SV=1	PF07690//PF00854	Major Facilitator Superfamily//POT family	GO:0055085//GO:0006810	transmembrane transport//transport	GO:0005215	transporter activity	GO:0016020//GO:0016021	membrane//integral to membrane	KOG1237	H+/oligopeptide symporter
comp57210_c0	141.76	57.3254	1.3062	3.3e-06	0.00016463	TRUE	234.585	68.1169	1.784	0.00041188	0.0097314	TRUE	451	255627095	ACU13892.1	148	1.05e-10	unknown [Glycine max]	--	--	--	--	--	--	--	--	--	--	--	--	--	--	--	--	--	--	--	--	--	--	--
comp72614_c1	98.037	39.663	1.3055	4.05e-05	0.0015536	TRUE	114.592	38.1551	1.5866	1.72e-06	7.7e-05	TRUE	657	--	--	--	--	--	--	--	--	--	--	--	--	--	--	--	--	--	--	--	--	--	--	--	--	--	--	--	--
comp70633_c0	294.666	119.318	1.3043	4.82e-05	0.0018116	TRUE	269.598	101.202	1.4136	1.25e-08	8.79e-07	TRUE	1190	224145550	XP_002325682.1	641	4.29e-78	predicted protein [Populus trichocarpa] >gi|222862557|gb|EEF00064.1| predicted protein [Populus trichocarpa]	350536734	NM_001247333.1	93	4.7e-39	Solanum lycopersicum myb-related transcription factor (THM18), mRNA >gi|1370139|emb|X98308.1| L.esculentum mRNA for myb-related protein	K09422	MYBP	myb proto-oncogene protein, plant	http://www.genome.jp/dbget-bin/www_bget?ko:K09422	Q7XBH4	483	7.35e-56	Myb-related protein Myb4 OS=Oryza sativa subsp. japonica GN=MYB4 PE=2 SV=2	PF00249	Myb-like DNA-binding domain	--	--	GO:0003682	chromatin binding	GO:0000785	chromatin	KOG0048	Transcription factor, Myb superfamily
comp37286_c0	1737.25	704.826	1.3015	2.01e-13	4.06e-11	TRUE	1314.11	634.83	1.0496	4.94e-08	3.08e-06	TRUE	1711	225454520	XP_002281690.1	635	6.02e-73	PREDICTED: UPF0667 protein C1orf55 homolog [Vitis vinifera]	356571239	XM_003553739.1	109	8.7e-48	PREDICTED: Glycine max UPF0667 protein C1orf55 homolog (LOC100799364), mRNA	--	--	--	--	Q8K1J5	157	7.41e-10	Protein SDE2 homolog OS=Mus musculus GN=Sde2 PE=1 SV=1	PF01056//PF00240//PF06351	Myc amino-terminal region//Ubiquitin family//Allene oxide cyclase	GO:0006355	regulation of transcription, DNA-dependent	GO:0005515//GO:0003700//GO:0016853	protein binding//sequence-specific DNA binding transcription factor activity//isomerase activity	GO:0005667//GO:0009507	transcription factor complex//chloroplast	KOG2827	Uncharacterized conserved protein
comp72512_c3	2615.77	1063.17	1.2989	5.62e-14	1.22e-11	TRUE	2706.08	1245.07	1.12	1.48e-09	1.23e-07	TRUE	1299	225467859	XP_002271974.1	886	1.89e-113	PREDICTED: chlorophyllase-1 [Vitis vinifera]	--	--	--	--	--	K08099	E3.1.1.14	chlorophyllase	http://www.genome.jp/dbget-bin/www_bget?ko:K08099	O22527	661	5.78e-81	Chlorophyllase-1 OS=Arabidopsis thaliana GN=CLH1 PE=1 SV=1	PF07224//PF07859//PF03403//PF12740	Chlorophyllase//alpha/beta hydrolase fold//Platelet-activating factor acetylhydrolase, isoform II//Chlorophyllase enzyme	GO:0015996//GO:0015994//GO:0008152//GO:0016042//GO:0046486	chlorophyll catabolic process//chlorophyll metabolic process//metabolic process//lipid catabolic process//glycerolipid metabolic process	GO:0016787//GO:0003847//GO:0047746	hydrolase activity//1-alkyl-2-acetylglycerophosphocholine esterase activity//chlorophyllase activity	GO:0008247	1-alkyl-2-acetylglycerophosphocholine esterase complex	--	--
comp57976_c0	103.293	41.995	1.2985	3.24e-05	0.0012681	TRUE	77.0748	24.0781	1.6785	1.03e-05	0.00038123	TRUE	646	--	--	--	--	--	--	--	--	--	--	--	--	--	--	--	--	--	--	--	--	--	--	--	--	--	--	--	--
comp67035_c0	973.883	397.035	1.2945	1.86e-12	3.16e-10	TRUE	956.375	435.692	1.1343	5.58e-09	4.18e-07	TRUE	3031	225459284	XP_002285786.1	2231	0	PREDICTED: uncharacterized protein LOC100252301 [Vitis vinifera]	--	--	--	--	--	--	--	--	--	Q54Q39	161	3.44e-10	Protein phosphatase 1 regulatory subunit pprA OS=Dictyostelium discoideum GN=pprA PE=3 SV=1	PF00560//PF02023//PF06495	Leucine Rich Repeat//SCAN domain//Fruit fly transformer protein	GO:0006355//GO:0046660//GO:0006397	regulation of transcription, DNA-dependent//female sex differentiation//mRNA processing	GO:0003700//GO:0005515	sequence-specific DNA binding transcription factor activity//protein binding	GO:0005773//GO:0005634//GO:0005667	vacuole//nucleus//transcription factor complex	KOG0531	Protein phosphatase 1, regulatory subunit, and related proteins
comp73480_c0	325.803	133.648	1.2856	6.75e-09	5.91e-07	TRUE	502.273	151.944	1.7249	1.58e-14	2.78e-12	TRUE	1898	359486629	XP_002278924.2	1336	5.52e-175	PREDICTED: putative UPF0481 protein At3g02645-like [Vitis vinifera]	--	--	--	--	--	--	--	--	--	P0C897	949	1.45e-118	Putative UPF0481 protein At3g02645 OS=Arabidopsis thaliana GN=At3g02645 PE=3 SV=1	PF00917	MATH domain	--	--	GO:0005515	protein binding	--	--	--	--
comp67545_c0	88.0523	36.1937	1.2826	0.00012323	0.0041109	TRUE	100.902	27.1005	1.8966	9.49e-08	5.58e-06	TRUE	1767	224098950	XP_002311330.1	2153	0	predicted protein [Populus trichocarpa] >gi|222851150|gb|EEE88697.1| predicted protein [Populus trichocarpa]	224112141	XM_002316060.1	566	0	Populus trichocarpa predicted protein, mRNA	K01188	E3.2.1.21	beta-glucosidase	http://www.genome.jp/dbget-bin/www_bget?ko:K01188	Q9FZE0	2055	0	Beta-glucosidase 40 OS=Arabidopsis thaliana GN=BGLU40 PE=2 SV=1	PF00232//PF00150	Glycosyl hydrolase family 1//Cellulase (glycosyl hydrolase family 5)	GO:0005975	carbohydrate metabolic process	GO:0043169//GO:0004553	cation binding//hydrolase activity, hydrolyzing O-glycosyl compounds	GO:0048046//GO:0009507	apoplast//chloroplast	--	--
comp68623_c0	317.306	130.847	1.278	1.13e-08	9.45e-07	TRUE	307.6	146.654	1.0686	6.51e-06	0.00025355	TRUE	3077	147766035	CAN70214.1	1247	4.02e-152	hypothetical protein VITISV_038742 [Vitis vinifera]	--	--	--	--	--	--	--	--	--	P0C8S1	893	2.33e-102	Probable disease resistance RPP8-like protein 2 OS=Arabidopsis thaliana GN=RPP8L2 PE=1 SV=1	PF00320//PF06414//PF00931	GATA zinc finger//Zeta toxin//NB-ARC domain	GO:0006355	regulation of transcription, DNA-dependent	GO:0043565//GO:0008270//GO:0003700//GO:0016301//GO:0005524//GO:0043531	sequence-specific DNA binding//zinc ion binding//sequence-specific DNA binding transcription factor activity//kinase activity//ATP binding//ADP binding	GO:0005667	transcription factor complex	--	--
comp74527_c0	555.054	229.432	1.2746	1.91e-10	2.25e-08	TRUE	819.585	334.659	1.2922	3.38e-10	3.15e-08	TRUE	4999	147771544	CAN75896.1	1963	0	hypothetical protein VITISV_038659 [Vitis vinifera]	359473335	XM_002264915.2	651	0	PREDICTED: Vitis vinifera putative potassium transporter 12-like (LOC100257092), mRNA	K03549	kup	KUP system potassium uptake protein	http://www.genome.jp/dbget-bin/www_bget?ko:K03549	O80739	1730	0	Putative potassium transporter 12 OS=Arabidopsis thaliana GN=POT12 PE=1 SV=2	PF02705	K+ potassium transporter	GO:0006813//GO:0071805	potassium ion transport//potassium ion transmembrane transport	GO:0015079	potassium ion transmembrane transporter activity	GO:0016020	membrane	--	--
comp72614_c0	875.742	362.678	1.2718	1.36e-11	1.99e-09	TRUE	966.09	366.696	1.3976	4.55e-12	5.73e-10	TRUE	2824	225444325	XP_002264502.1	3167	0	PREDICTED: uncharacterized membrane protein C24H6.13 isoform 1 [Vitis vinifera] >gi|302144095|emb|CBI23200.3| unnamed protein product [Vitis vinifera]	359483332	XM_002264466.2	1075	0	PREDICTED: Vitis vinifera uncharacterized LOC100257332, transcript variant 1 (LOC100257332), mRNA	--	--	--	--	Q09809	364	3.98e-34	Uncharacterized membrane protein C2G11.09 OS=Schizosaccharomyces pombe (strain 972 / ATCC 24843) GN=SPAC2G11.09 PE=2 SV=2	PF02714//PF08923	Domain of unknown function DUF221//Mitogen-activated protein kinase kinase 1 interacting	GO:0032006	regulation of TOR signaling cascade	--	--	GO:0016020	membrane	KOG1134	Uncharacterized conserved protein
comp68478_c0	1059.94	441.388	1.2639	7.75e-12	1.19e-09	TRUE	1420.13	475.923	1.5772	3.61e-16	8.18e-14	TRUE	5659	359479667	XP_003632326.1	5143	0	PREDICTED: uncharacterized protein LOC100852899 [Vitis vinifera]	356536279	XM_003536619.1	257	1.56e-129	PREDICTED: Glycine max uncharacterized protein LOC100806987 (LOC100806987), mRNA	--	--	--	--	--	--	--	--	PF08289//PF03884	Influenza Matrix protein (M1) C-terminal domain//Domain of unknown function (DUF329)	--	--	GO:0003723//GO:0005198//GO:0008270	RNA binding//structural molecule activity//zinc ion binding	--	--	--	--
comp79032_c0	213.995	89.3151	1.2606	4.04e-07	2.53e-05	TRUE	294.047	118.099	1.316	4.74e-07	2.41e-05	TRUE	642	224172082	XP_002339604.1	225	5.55e-21	predicted protein [Populus trichocarpa] >gi|222831865|gb|EEE70342.1| predicted protein [Populus trichocarpa]	395146526	JX174447.1	109	3.16e-48	Linum usitatissimum clone LuBAC375N24, complete sequence	--	--	--	--	--	--	--	--	PF00403	Heavy-metal-associated domain	GO:0030001	metal ion transport	GO:0046872	metal ion binding	--	--	--	--
comp38693_c0	6706.11	2814.23	1.2527	1.86e-11	2.67e-09	TRUE	9491.93	3053.95	1.636	1.44e-18	4.36e-16	TRUE	1975	359491145	XP_002284739.2	1478	0	PREDICTED: uncharacterized protein LOC100243857 [Vitis vinifera]	356510771	XM_003524060.1	233	1.18e-116	PREDICTED: Glycine max uncharacterized protein LOC100785991 (LOC100785991), mRNA	--	--	--	--	--	--	--	--	--	--	--	--	--	--	--	--	--	--
comp69508_c0	1130.65	475.598	1.2493	7.26e-12	1.12e-09	TRUE	1194.72	502.857	1.2484	1.58e-10	1.55e-08	TRUE	2018	224117382	XP_002317560.1	1619	0	predicted protein [Populus trichocarpa] >gi|222860625|gb|EEE98172.1| predicted protein [Populus trichocarpa]	359493745	XM_002282782.2	593	0	PREDICTED: Vitis vinifera uncharacterized LOC100260605 (LOC100260605), mRNA	--	--	--	--	--	--	--	--	PF00096//PF02109	Zinc finger, C2H2 type//DAD family	GO:0018279	protein N-linked glycosylation via asparagine	GO:0046872//GO:0008270//GO:0004579	metal ion binding//zinc ion binding//dolichyl-diphosphooligosaccharide-protein glycotransferase activity	GO:0016021//GO:0008250//GO:0005622	integral to membrane//oligosaccharyltransferase complex//intracellular	--	--
comp75827_c0	887.465	373.811	1.2474	2.73e-11	3.79e-09	TRUE	738.141	291.471	1.3405	1.1e-10	1.1e-08	TRUE	2525	--	--	--	--	--	--	--	--	--	--	--	--	--	--	--	--	--	--	--	--	--	--	--	--	--	--	--	--
comp57108_c0	362.285	153.307	1.2407	1.1e-08	9.21e-07	TRUE	394.507	168.542	1.2269	2.63e-05	0.00087426	TRUE	1076	224104117	XP_002313325.1	507	2.95e-58	predicted protein [Populus trichocarpa] >gi|222849733|gb|EEE87280.1| predicted protein [Populus trichocarpa]	--	--	--	--	--	--	--	--	--	Q337C0	129	9.02e-07	UPF0496 protein 4 OS=Oryza sativa subsp. japonica GN=Os10g0513300 PE=2 SV=1	PF05008//PF00847	Vesicle transport v-SNARE protein N-terminus//AP2 domain	GO:0006355//GO:0006886	regulation of transcription, DNA-dependent//intracellular protein transport	GO:0003700	sequence-specific DNA binding transcription factor activity	GO:0016020//GO:0005667	membrane//transcription factor complex	--	--
comp72985_c0	328.261	138.913	1.2407	2.07e-08	1.66e-06	TRUE	448.949	169.002	1.4095	4.04e-10	3.72e-08	TRUE	3039	225442075	XP_002271630.1	1485	0	PREDICTED: uncharacterized protein LOC100244700 [Vitis vinifera] >gi|297742983|emb|CBI35850.3| unnamed protein product [Vitis vinifera]	225442074	XM_002271594.1	367	0	PREDICTED: Vitis vinifera uncharacterized LOC100244700 (LOC100244700), mRNA	--	--	--	--	Q61704	145	8.39e-08	Inter-alpha-trypsin inhibitor heavy chain H3 OS=Mus musculus GN=Itih3 PE=1 SV=3	--	--	--	--	--	--	--	--	--	--
comp39273_c0	261.083	110.52	1.2402	9.62e-08	6.74e-06	TRUE	300.578	102.256	1.5556	2.89e-10	2.72e-08	TRUE	688	378749120	AFC37247.1	1021	3.13e-137	phenylalanine ammonia-lyase [Camellia chekiangoleosa]	255581750	XM_002531631.1	243	1.1e-122	Ricinus communis Phenylalanine ammonia-lyase, putative, mRNA	K10775	E4.3.1.24	phenylalanine ammonia-lyase	http://www.genome.jp/dbget-bin/www_bget?ko:K10775	P45735	1012	1.51e-135	Phenylalanine ammonia-lyase (Fragment) OS=Vitis vinifera GN=PAL PE=2 SV=1	PF00221	Aromatic amino acid lyase	GO:0009058	biosynthetic process	GO:0016841	ammonia-lyase activity	--	--	--	--
comp69397_c0	468.188	198.57	1.2374	1.87e-09	1.83e-07	TRUE	520.59	201.489	1.3694	3.83e-10	3.54e-08	TRUE	2319	255540211	XP_002511170.1	2077	0	conserved hypothetical protein [Ricinus communis] >gi|223550285|gb|EEF51772.1| conserved hypothetical protein [Ricinus communis]	--	--	--	--	--	--	--	--	--	--	--	--	--	PF00895	ATP synthase protein 8	GO:0015992//GO:0015986	proton transport//ATP synthesis coupled proton transport	GO:0015078	hydrogen ion transmembrane transporter activity	GO:0000276	mitochondrial proton-transporting ATP synthase complex, coupling factor F(o)	--	--
comp38575_c0	361.572	153.435	1.2367	1.47e-08	1.21e-06	TRUE	300.114	102.279	1.553	2.37e-10	2.27e-08	TRUE	1529	225437380	XP_002268904.1	1494	0	PREDICTED: monoglyceride lipase isoform 1 [Vitis vinifera] >gi|297743893|emb|CBI36863.3| unnamed protein product [Vitis vinifera]	225319725	AK324286.1	324	2.35e-167	Solanum lycopersicum cDNA, clone: LEFL1075BB08, HTC in leaf	--	--	--	--	Q99685	302	2.91e-29	Monoglyceride lipase OS=Homo sapiens GN=MGLL PE=1 SV=2	PF07859//PF05180//PF02129//PF02230//PF00326//PF01738	alpha/beta hydrolase fold//DNL zinc finger//X-Pro dipeptidyl-peptidase (S15 family)//Phospholipase/Carboxylesterase//Prolyl oligopeptidase family//Dienelactone hydrolase family	GO:0006508//GO:0008152	proteolysis//metabolic process	GO:0008236//GO:0016787//GO:0008270//GO:0004177	serine-type peptidase activity//hydrolase activity//zinc ion binding//aminopeptidase activity	--	--	KOG1455	Lysophospholipase
comp76776_c0	628.933	267.035	1.2359	2.4e-10	2.74e-08	TRUE	931.406	386.178	1.2701	1.86e-10	1.8e-08	TRUE	1404	296082718	CBI21723.3	1120	2.02e-142	unnamed protein product [Vitis vinifera]	--	--	--	--	--	--	--	--	--	Q9C9H7	702	2.35e-81	Receptor-like protein 12 OS=Arabidopsis thaliana GN=RLP12 PE=2 SV=2	PF00560	Leucine Rich Repeat	--	--	GO:0005515	protein binding	--	--	KOG0619	FOG: Leucine rich repeat
comp58705_c0	364.578	154.921	1.2347	0.00011986	0.0040203	TRUE	940.867	439.157	1.0993	2.19e-08	1.47e-06	TRUE	2132	225447402	XP_002275444.1	1913	0	PREDICTED: isoprene synthase, chloroplastic [Vitis vinifera] >gi|313755426|gb|ADR74204.1| (E)-beta-ocimene synthase [Vitis vinifera]	391358396	JQ255378.1	99	3.94e-42	Matricaria chamomilla var. recutita terpene synthase 4 mRNA, complete cds	--	--	--	--	Q672F7	1808	0	Tricyclene synthase EBOS, chloroplastic OS=Lotus japonicus GN=EBOS PE=1 SV=1	PF03936//PF15454//PF01397	Terpene synthase family, metal binding domain//Late endosomal/lysosomal adaptor and MAPK and MTOR activator//Terpene synthase, N-terminal domain	GO:0071230//GO:0042632//GO:0032439//GO:0043410//GO:0007040//GO:0032008//GO:0008152//GO:0001919	cellular response to amino acid stimulus//cholesterol homeostasis//endosome localization//positive regulation of MAPK cascade//lysosome organization//positive regulation of TOR signaling cascade//metabolic process//regulation of receptor recycling	GO:0000287//GO:0046872//GO:0010333//GO:0016829	magnesium ion binding//metal ion binding//terpene synthase activity//lyase activity	GO:0045121//GO:0071986//GO:0031902	membrane raft//Ragulator complex//late endosome membrane	--	--
comp75350_c0	649.387	276.743	1.2305	1.24e-06	6.9e-05	TRUE	552.039	250.847	1.138	3.54e-05	0.001143	TRUE	4243	297734509	CBI15756.3	2245	0	unnamed protein product [Vitis vinifera]	359491580	XM_002280856.2	234	7.11e-117	PREDICTED: Vitis vinifera protein MEI2-like 4-like (LOC100261030), mRNA	--	--	--	--	Q64M78	1239	2.09e-147	Protein MEI2-like 4 OS=Oryza sativa subsp. japonica GN=ML4 PE=2 SV=1	PF00076	RNA recognition motif. (a.k.a. RRM, RBD, or RNP domain)	--	--	GO:0003676//GO:0097159//GO:1901363	nucleic acid binding//organic cyclic compound binding//heterocyclic compound binding	--	--	KOG0123	Polyadenylate-binding protein (RRM superfamily)
comp73174_c0	951.532	407.794	1.2224	5.5e-11	7.23e-09	TRUE	1058.96	444.175	1.2535	3.29e-10	3.07e-08	TRUE	1987	225470934	XP_002265230.1	1009	1.42e-126	PREDICTED: uncharacterized protein LOC100260339 [Vitis vinifera]	449477942	XM_004155121.1	88	4.78e-36	PREDICTED: Cucumis sativus uncharacterized LOC101208119 (LOC101208119), mRNA	--	--	--	--	--	--	--	--	--	--	--	--	--	--	--	--	--	--
comp73331_c3	273.644	118.187	1.2112	1.25e-07	8.55e-06	TRUE	389.155	168.763	1.2053	1.07e-07	6.23e-06	TRUE	1656	225441645	XP_002277003.1	1951	0	PREDICTED: glucan endo-1,3-beta-glucosidase 8 [Vitis vinifera] >gi|147860324|emb|CAN83571.1| hypothetical protein VITISV_041708 [Vitis vinifera] >gi|297739744|emb|CBI29926.3| unnamed protein product [Vitis vinifera]	--	--	--	--	--	--	--	--	--	Q6NKW9	1808	0	Glucan endo-1,3-beta-glucosidase 8 OS=Arabidopsis thaliana GN=At1g64760 PE=1 SV=2	PF00925//PF00332	GTP cyclohydrolase II//Glycosyl hydrolases family 17	GO:0006771//GO:0006807//GO:0005975//GO:0009231	riboflavin metabolic process//nitrogen compound metabolic process//carbohydrate metabolic process//riboflavin biosynthetic process	GO:0004553//GO:0043169//GO:0003935	hydrolase activity, hydrolyzing O-glycosyl compounds//cation binding//GTP cyclohydrolase II activity	--	--	--	--
comp73856_c0	253.023	109.319	1.2107	2.3e-07	1.51e-05	TRUE	256.366	114.424	1.1638	3.22e-06	0.00013467	TRUE	3736	255537609	XP_002509871.1	3926	0	respiratory burst oxidase, putative [Ricinus communis] >gi|223549770|gb|EEF51258.1| respiratory burst oxidase, putative [Ricinus communis]	359474254	XM_002277493.2	1115	0	PREDICTED: Vitis vinifera respiratory burst oxidase homolog protein A-like (LOC100262101), mRNA	K13447	RBOH	respiratory burst oxidase	http://www.genome.jp/dbget-bin/www_bget?ko:K13447	Q948U0	3811	0	Respiratory burst oxidase homolog protein A OS=Solanum tuberosum GN=RBOHA PE=1 SV=1	PF08414//PF00036//PF13202//PF08022//PF13405//PF13499//PF08030	Respiratory burst NADPH oxidase//EF hand//EF hand//FAD-binding domain//EF-hand domain//EF-hand domain pair//Ferric reductase NAD binding domain	GO:0055114//GO:0006804//GO:0006979	oxidation-reduction process//peroxidase reaction//response to oxidative stress	GO:0004601//GO:0016491//GO:0050664//GO:0016174//GO:0005509	peroxidase activity//oxidoreductase activity//oxidoreductase activity, acting on NAD(P)H, oxygen as acceptor//NAD(P)H oxidase activity//calcium ion binding	GO:0016021	integral to membrane	KOG0039	Ferric reductase, NADH/NADPH oxidase and related proteins
comp73472_c0	512.402	221.631	1.2091	6.25e-06	0.00028974	TRUE	565.893	238.742	1.2451	2.34e-08	1.56e-06	TRUE	1454	225443568	XP_002278092.1	1319	2.08e-177	PREDICTED: isoflavone-7-O-methyltransferase 9 isoform 1 [Vitis vinifera]	--	--	--	--	--	--	--	--	--	B6VJS4	1091	3.85e-144	Trans-resveratrol di-O-methyltransferase OS=Vitis vinifera GN=ROMT PE=1 SV=2	PF00891//PF08100//PF08241	O-methyltransferase//Dimerisation domain//Methyltransferase domain	GO:0008152	metabolic process	GO:0008168//GO:0046983//GO:0008171	methyltransferase activity//protein dimerization activity//O-methyltransferase activity	--	--	--	--
comp76563_c0	440.658	191.175	1.2048	5.74e-09	5.07e-07	TRUE	573.581	260.903	1.1365	4.28e-08	2.71e-06	TRUE	2816	224053547	XP_002297866.1	482	2.3e-52	predicted protein [Populus trichocarpa] >gi|222845124|gb|EEE82671.1| predicted protein [Populus trichocarpa]	--	--	--	--	--	K13464	JAZ	jasmonate ZIM domain-containing protein	http://www.genome.jp/dbget-bin/www_bget?ko:K13464	Q93ZM9	361	4.62e-37	Protein TIFY 9 OS=Arabidopsis thaliana GN=TIFY9 PE=1 SV=1	PF00307//PF04632	Calponin homology (CH) domain//Fusaric acid resistance protein family	GO:0006810//GO:0050896	transport//response to stimulus	GO:0005515	protein binding	GO:0005886	plasma membrane	--	--
comp72198_c1	408.84	177.787	1.2014	7.08e-09	6.18e-07	TRUE	441.786	157.888	1.4844	3.89e-11	4.2e-09	TRUE	2378	359489580	XP_002263925.2	981	9.07e-115	PREDICTED: uncharacterized protein LOC100258626 [Vitis vinifera]	--	--	--	--	--	K15601	KDM3	lysine-specific demethylase 3	http://www.genome.jp/dbget-bin/www_bget?ko:K15601	--	--	--	--	--	--	--	--	GO:0046872//GO:0008270	metal ion binding//zinc ion binding	--	--	--	--
comp59933_c0	513.118	223.171	1.2011	2.29e-09	2.21e-07	TRUE	581.487	234.736	1.3087	5.88e-10	5.2e-08	TRUE	3179	224112573	XP_002332746.1	2659	0	predicted protein [Populus trichocarpa] >gi|222833074|gb|EEE71551.1| predicted protein [Populus trichocarpa]	359477654	XM_002285133.2	766	0	PREDICTED: Vitis vinifera cryptochrome-2-like (LOC100247664), mRNA	K12119	CRY2	cryptochrome 2	http://www.genome.jp/dbget-bin/www_bget?ko:K12119	Q96524	2052	0	Cryptochrome-2 OS=Arabidopsis thaliana GN=CRY2 PE=1 SV=2	PF03441	FAD binding domain of DNA photolyase	GO:0006338//GO:0009911//GO:0010617//GO:0010118//GO:0009414//GO:0006281//GO:0009638//GO:0010075	chromatin remodeling//positive regulation of flower development//circadian regulation of calcium ion oscillation//stomatal movement//response to water deprivation//DNA repair//phototropism//regulation of meristem growth	GO:0003913//GO:0042803	DNA photolyase activity//protein homodimerization activity	GO:0005773//GO:0005634	vacuole//nucleus	KOG0133	Deoxyribodipyrimidine photolyase/cryptochrome
comp73710_c0	2248.14	978.891	1.1995	5.91e-12	9.28e-10	TRUE	3147.4	741.558	2.0855	8.5e-28	7.41e-25	TRUE	2958	318136780	ADV41669.1	3297	0	beta-D-galactosidase [Actinidia deliciosa var. deliciosa]	318136779	HQ108111.1	1130	0	Actinidia deliciosa var. deliciosa beta-D-galactosidase (GAL1) mRNA, complete cds	--	--	--	--	P48981	2904	0	Beta-galactosidase OS=Malus domestica PE=1 SV=1	PF02449//PF02837//PF01301	Beta-galactosidase//Glycosyl hydrolases family 2, sugar binding domain//Glycosyl hydrolases family 35	GO:0046486//GO:0006012//GO:0005975//GO:0006687//GO:0006027	glycerolipid metabolic process//galactose metabolic process//carbohydrate metabolic process//glycosphingolipid metabolic process//glycosaminoglycan catabolic process	GO:0004553//GO:0043169//GO:0004565	hydrolase activity, hydrolyzing O-glycosyl compounds//cation binding//beta-galactosidase activity	GO:0009341	beta-galactosidase complex	KOG0496	Beta-galactosidase
comp75253_c0	1019.39	446.042	1.1924	3.69e-08	2.81e-06	TRUE	900.86	389.836	1.2084	7.53e-06	0.00028858	TRUE	3470	147818682	CAN76185.1	3977	0	hypothetical protein VITISV_023086 [Vitis vinifera]	224101910	XM_002312436.1	942	0	Populus trichocarpa predicted protein, mRNA	K16055	TPS	trehalose 6-phosphate synthase/phosphatase	http://www.genome.jp/dbget-bin/www_bget?ko:K16055	Q94AH8	3728	0	Alpha,alpha-trehalose-phosphate synthase [UDP-forming] 6 OS=Arabidopsis thaliana GN=TPS6 PE=1 SV=2	PF02358//PF00982	Trehalose-phosphatase//Glycosyltransferase family 20	GO:0005985//GO:0005982//GO:0005992	sucrose metabolic process//starch metabolic process//trehalose biosynthetic process	GO:0003824//GO:0003825	catalytic activity//alpha,alpha-trehalose-phosphate synthase (UDP-forming) activity	--	--	KOG1050	Trehalose-6-phosphate synthase component TPS1 and related subunits
comp76477_c0	558.466	244.507	1.1916	1.62e-09	1.6e-07	TRUE	592.448	219.762	1.4307	2.09e-11	2.37e-09	TRUE	3337	224125364	XP_002329787.1	2321	0	predicted protein [Populus trichocarpa] >gi|222870849|gb|EEF07980.1| predicted protein [Populus trichocarpa]	147768603	AM436195.2	175	3.5e-84	Vitis vinifera contig VV78X263046.18, whole genome shotgun sequence	--	--	--	--	P61406	240	7.08e-19	Telomerase-binding protein EST1A OS=Mus musculus GN=Smg6 PE=2 SV=1	--	--	--	--	--	--	--	--	KOG2162	Nonsense-mediated mRNA decay protein
comp56996_c0	115.293	50.5946	1.1883	6.07e-05	0.0022159	TRUE	120.544	46.9831	1.3594	1.42e-05	0.00050869	TRUE	2277	359496082	XP_002266101.2	1393	1.53e-179	PREDICTED: uncharacterized protein LOC100245282 [Vitis vinifera]	224115943	XM_002317131.1	124	5.34e-56	Populus trichocarpa predicted protein, mRNA	--	--	--	--	--	--	--	--	PF03488//PF13606//PF00023	Nematode insulin-related peptide beta type//Ankyrin repeat//Ankyrin repeat	GO:0007165	signal transduction	GO:0005179//GO:0005515	hormone activity//protein binding	GO:0005576	extracellular region	--	--
comp74443_c0	817.141	360.008	1.1826	4.04e-10	4.44e-08	TRUE	1524.39	538.406	1.5015	5.76e-09	4.32e-07	TRUE	1252	225438289	XP_002269639.1	1327	2.21e-180	PREDICTED: isoeugenol synthase 1 [Vitis vinifera] >gi|147842981|emb|CAN80538.1| hypothetical protein VITISV_043370 [Vitis vinifera] >gi|296082647|emb|CBI21652.3| unnamed protein product [Vitis vinifera]	356508273	XM_003522835.1	66	5.06e-24	PREDICTED: Glycine max eugenol synthase 1-like, transcript variant 2 (LOC100775275), mRNA	--	--	--	--	Q15GI3	1238	5.42e-168	Isoeugenol synthase 1 OS=Petunia hybrida GN=IGS1 PE=1 SV=1	PF01073//PF01370	3-beta hydroxysteroid dehydrogenase/isomerase family//NAD dependent epimerase/dehydratase family	GO:0055114//GO:0008207//GO:0008210//GO:0006694//GO:0008209//GO:0044237	oxidation-reduction process//C21-steroid hormone metabolic process//estrogen metabolic process//steroid biosynthetic process//androgen metabolic process//cellular metabolic process	GO:0050662//GO:0000166//GO:0003854//GO:0003824//GO:0016616	coenzyme binding//nucleotide binding//3-beta-hydroxy-delta5-steroid dehydrogenase activity//catalytic activity//oxidoreductase activity, acting on the CH-OH group of donors, NAD or NADP as acceptor	--	--	--	--
comp74744_c0	2097.15	927.259	1.1774	1.46e-07	9.89e-06	TRUE	2550.99	982.006	1.3773	2.88e-13	4.31e-11	TRUE	3147	225427356	XP_002282657.1	4011	0	PREDICTED: lon protease homolog 2, peroxisomal [Vitis vinifera] >gi|297742183|emb|CBI33970.3| unnamed protein product [Vitis vinifera]	225427355	XM_002282621.1	1482	0	PREDICTED: Vitis vinifera lon protease homolog 2, peroxisomal-like (LOC100262630), mRNA	K01338	lon	ATP-dependent Lon protease	http://www.genome.jp/dbget-bin/www_bget?ko:K01338	O04979	3810	0	Lon protease homolog 2, peroxisomal OS=Spinacia oleracea PE=2 SV=2	PF00910//PF00004//PF06414//PF07728//PF01695//PF05362//PF03193//PF07726//PF05496//PF02190//PF07724	RNA helicase//ATPase family associated with various cellular activities (AAA)//Zeta toxin//AAA domain (dynein-related subfamily)//IstB-like ATP binding protein//Lon protease (S16) C-terminal proteolytic domain//Protein of unknown function, DUF258//ATPase family associated with various cellular activities (AAA)//Holliday junction DNA helicase ruvB N-terminus//ATP-dependent protease La (LON) domain…	GO:0006508//GO:0006510//GO:0006281//GO:0006310	proteolysis//ATP-dependent proteolysis//DNA repair//DNA recombination	GO:0003724//GO:0003723//GO:0016887//GO:0005524//GO:0009378//GO:0016301//GO:0005525//GO:0004252//GO:0003924//GO:0004176	RNA helicase activity//RNA binding//ATPase activity//ATP binding//four-way junction helicase activity//kinase activity//GTP binding//serine-type endopeptidase activity//GTPase activity//ATP-dependent peptidase activity	GO:0009379//GO:0005657	Holliday junction helicase complex//replication fork	KOG2004	Mitochondrial ATP-dependent protease PIM1/LON
comp69548_c0	536.945	238.026	1.1737	1.95e-05	0.00080536	TRUE	931.019	381.965	1.2854	1.21e-10	1.21e-08	TRUE	1461	225458555	XP_002282481.1	1575	0	PREDICTED: patatin group A-3-like [Vitis vinifera]	225458560	XM_002282510.1	359	0	PREDICTED: Vitis vinifera patatin-T5-like (LOC100266120), mRNA	--	--	--	--	P07745	855	2.76e-108	Patatin OS=Solanum tuberosum PE=3 SV=1	PF01165//PF01734	Ribosomal protein S21//Patatin-like phospholipase	GO:0042254//GO:0006629//GO:0006412	ribosome biogenesis//lipid metabolic process//translation	GO:0016787//GO:0003735	hydrolase activity//structural constituent of ribosome	GO:0005840//GO:0005622	ribosome//intracellular	KOG0513	Ca2+-independent phospholipase A2
comp34518_c0	143.851	63.9156	1.1703	9.39e-05	0.0032407	TRUE	105.96	49.0718	1.1106	0.00037609	0.0089976	TRUE	269	--	--	--	--	--	--	--	--	--	--	--	--	--	--	--	--	--	--	--	--	--	--	--	--	--	--	--	--
comp74294_c0	545.073	242.76	1.1669	5.45e-09	4.84e-07	TRUE	615.61	306.151	1.0078	1.42e-06	6.49e-05	TRUE	2944	225456493	XP_002280913.1	1492	0	PREDICTED: protein BONZAI 1 [Vitis vinifera] >gi|297734511|emb|CBI15758.3| unnamed protein product [Vitis vinifera]	359491140	XM_002280877.2	549	0	PREDICTED: Vitis vinifera protein BONZAI 1-like (LOC100250795), mRNA	--	--	--	--	Q5S1W2	1377	4.15e-177	Protein BONZAI 2 OS=Arabidopsis thaliana GN=BON2 PE=1 SV=2	PF01216//PF00168	Calsequestrin//C2 domain	--	--	GO:0005509//GO:0005515	calcium ion binding//protein binding	--	--	KOG1327	Copine
comp72951_c0	1364.35	612.351	1.1558	6.11e-11	7.94e-09	TRUE	2325.35	668.654	1.7981	6.71e-06	0.00026057	TRUE	1355	225441375	XP_002277511.1	1310	8.19e-177	PREDICTED: glucan endo-1,3-beta-glucosidase, basic isoform [Vitis vinifera]	374923126	JQ316122.1	248	3.68e-125	Casuarina equisetifolia beta-1,3-glucanase mRNA, partial cds	--	--	--	--	P52408	1163	1.28e-155	Glucan endo-1,3-beta-glucosidase, basic isoform OS=Prunus persica GN=GNS1 PE=3 SV=1	PF00332	Glycosyl hydrolases family 17	GO:0005975//GO:0009409//GO:0009617	carbohydrate metabolic process//response to cold//response to bacterium	GO:0004553//GO:0043169	hydrolase activity, hydrolyzing O-glycosyl compounds//cation binding	GO:0005773//GO:0048046//GO:0005618	vacuole//apoplast//cell wall	--	--
comp57172_c1	535.847	241.166	1.1518	7.91e-09	6.83e-07	TRUE	625.387	259.628	1.2683	1.93e-07	1.07e-05	TRUE	2269	255542060	XP_002512094.1	2643	0	ATP binding protein, putative [Ricinus communis] >gi|223549274|gb|EEF50763.1| ATP binding protein, putative [Ricinus communis]	359472801	XM_002271239.2	845	0	PREDICTED: Vitis vinifera probable methyltransferase PMT5-like (LOC100245694), mRNA	--	--	--	--	Q8GYW9	2246	0	Probable methyltransferase PMT4 OS=Arabidopsis thaliana GN=At1g13860 PE=2 SV=2	PF08241//PF07034//PF03141	Methyltransferase domain//Origin recognition complex (ORC) subunit 3 N-terminus//Putative S-adenosyl-L-methionine-dependent methyltransferase	GO:0006260//GO:0008152//GO:0032259	DNA replication//metabolic process//methylation	GO:0008168//GO:0003677	methyltransferase activity//DNA binding	GO:0005664	nuclear origin of replication recognition complex	--	--
comp66142_c0	1901.5	863.276	1.1392	6.26e-11	8.11e-09	TRUE	1899.08	801.345	1.2448	2.74e-07	1.46e-05	TRUE	1846	225427698	XP_002263937.1	2136	0	PREDICTED: purple acid phosphatase 2 isoform 1 [Vitis vinifera] >gi|297744760|emb|CBI38022.3| unnamed protein product [Vitis vinifera]	359475100	XM_002263901.2	654	0	PREDICTED: Vitis vinifera purple acid phosphatase 2-like, transcript variant 1 (LOC100246877), mRNA	--	--	--	--	Q9SDZ9	2039	0	Purple acid phosphatase 2 OS=Ipomoea batatas GN=PAP2 PE=1 SV=1	PF04647//PF00149	Accessory gene regulator B//Calcineurin-like phosphoesterase	GO:0019497//GO:0006771//GO:0006508	hexachlorocyclohexane metabolic process//riboflavin metabolic process//proteolysis	GO:0003993//GO:0016787//GO:0008233//GO:0046872	acid phosphatase activity//hydrolase activity//peptidase activity//metal ion binding	GO:0016020	membrane	KOG1378	Purple acid phosphatase
comp76762_c0	439.642	200.58	1.1322	3.18e-08	2.44e-06	TRUE	689.444	245.252	1.4912	9.81e-13	1.38e-10	TRUE	3660	147834533	CAN74139.1	1207	7.41e-140	hypothetical protein VITISV_038754 [Vitis vinifera]	393715596	AB624120.1	357	0	Camellia sinensis DNA, SSR marker, MSG0536	--	--	--	--	Q7LHG5	323	1.16e-28	Transposon Ty3-I Gag-Pol polyprotein OS=Saccharomyces cerevisiae (strain ATCC 204508 / S288c) GN=TY3B-I PE=3 SV=2	PF00078	Reverse transcriptase (RNA-dependent DNA polymerase)	GO:0006278	RNA-dependent DNA replication	GO:0003964//GO:0003723	RNA-directed DNA polymerase activity//RNA binding	--	--	KOG0017	FOG: Transposon-encoded proteins with TYA, reverse transcriptase, integrase domains in various combinations
comp71372_c0	212.69	97.1864	1.1299	6.63e-05	0.0023917	TRUE	266.095	96.4686	1.4638	9.27e-09	6.68e-07	TRUE	2475	359485444	XP_002276750.2	1173	3.51e-146	PREDICTED: uncharacterized protein LOC100245463 [Vitis vinifera]	449438507	XM_004136982.1	51	2.21e-15	PREDICTED: Cucumis sativus uncharacterized LOC101218044 (LOC101218044), mRNA >gi|449479135|ref|XM_004155468.1| PREDICTED: Cucumis sativus uncharacterized LOC101218044 (LOC101218044), mRNA	--	--	--	--	--	--	--	--	PF07904//PF06422	Chromatin modification-related protein EAF7//CDR ABC transporter	GO:0006355//GO:0006810	regulation of transcription, DNA-dependent//transport	GO:0042626//GO:0005524	ATPase activity, coupled to transmembrane movement of substances//ATP binding	GO:0043189//GO:0016021//GO:0005634	H4/H2A histone acetyltransferase complex//integral to membrane//nucleus	--	--
comp68369_c0	123.095	56.5906	1.1211	0.00011189	0.0037816	TRUE	129.433	55.3924	1.2244	5.72e-05	0.0017381	TRUE	1126	225445525	XP_002285241.1	541	8.33e-65	PREDICTED: uncharacterized protein LOC100245670 [Vitis vinifera] >gi|297738963|emb|CBI28208.3| unnamed protein product [Vitis vinifera]	317173989	HQ526208.1	52	2.75e-16	Gossypium herbaceum clone NBRI_E_EYT27PB03FNXVE simple sequence repeat marker, mRNA sequence	--	--	--	--	--	--	--	--	PF08030	Ferric reductase NAD binding domain	GO:0055114	oxidation-reduction process	GO:0016491	oxidoreductase activity	--	--	--	--
comp58455_c1	120.641	55.792	1.1126	0.00013011	0.0043032	TRUE	130.868	63.2268	1.0495	0.00033313	0.0080921	TRUE	480	--	--	--	--	--	--	--	--	--	--	--	--	--	--	--	--	--	--	--	--	--	--	--	--	--	--	--	--
comp73563_c0	296.639	138.181	1.1021	7.61e-07	4.44e-05	TRUE	366.206	178.465	1.037	4.79e-06	0.00019248	TRUE	1945	224102117	XP_002312553.1	1243	7.67e-164	predicted protein [Populus trichocarpa] >gi|222852373|gb|EEE89920.1| predicted protein [Populus trichocarpa]	225432797	XM_002283435.1	313	3.92e-161	PREDICTED: Vitis vinifera auxin-induced protein PCNT115-like (LOC100252909), mRNA	--	--	--	--	Q3L181	1070	4.63e-139	Perakine reductase OS=Rauvolfia serpentina GN=PR PE=1 SV=1	--	--	--	--	--	--	--	--	KOG1575	Voltage-gated shaker-like K+ channel, subunit beta/KCNAB
comp72532_c0	635.229	297.284	1.0954	1.78e-08	1.44e-06	TRUE	733.901	282.911	1.3752	3.78e-11	4.09e-09	TRUE	4894	156556172	CAO94660.1	5130	0	Multidrug Resistance associated Protein 1 [Catharanthus roseus]	225443167	XM_002264277.1	1661	0	PREDICTED: Vitis vinifera ABC transporter C family member 13-like (LOC100251858), mRNA	--	--	--	--	Q9SKX0	4295	0	ABC transporter C family member 13 OS=Arabidopsis thaliana GN=ABCC13 PE=2 SV=3	PF03193//PF00005//PF00664//PF01926//PF01580//PF00350//PF06414//PF01445//PF04548//PF00965//PF00158//PF08477	Protein of unknown function, DUF258//ABC transporter//ABC transporter transmembrane region//50S ribosome-binding GTPase//FtsK/SpoIIIE family//Dynamin family//Zeta toxin//Viral small hydrophobic protein//AIG1 family//Tissue inhibitor of metalloproteinase//Sigma-54 interaction domain//Miro-like protein	GO:0051301//GO:0007049//GO:0006355//GO:0006200//GO:0006810//GO:0007059//GO:0055085//GO:0007264	cell division//cell cycle//regulation of transcription, DNA-dependent//ATP catabolic process//transport//chromosome segregation//transmembrane transport//small GTPase mediated signal transduction	GO:0016301//GO:0003677//GO:0005524//GO:0003924//GO:0008134//GO:0008191//GO:0005525//GO:0000166//GO:0042626//GO:0016887	kinase activity//DNA binding//ATP binding//GTPase activity//transcription factor binding//metalloendopeptidase inhibitor activity//GTP binding//nucleotide binding//ATPase activity, coupled to transmembrane movement of substances//ATPase activity	GO:0016021//GO:0005667//GO:0016020//GO:0005622	integral to membrane//transcription factor complex//membrane//intracellular	KOG0054	Multidrug resistance-associated protein/mitoxantrone resistance protein, ABC superfamily
comp34518_c1	690.927	324.076	1.0922	1.52e-08	1.24e-06	TRUE	521.25	220.36	1.2421	6.22e-09	4.62e-07	TRUE	497	--	--	--	--	--	--	--	--	--	--	--	--	--	--	--	--	--	--	--	--	--	--	--	--	--	--	--	--
comp35950_c0	117.958	55.4598	1.0888	0.00017811	0.005618	TRUE	136.864	54.339	1.3327	9.8e-06	0.00036612	TRUE	1216	359473485	XP_003631305.1	816	1.1e-99	PREDICTED: LOW QUALITY PROTEIN: transcription factor bHLH49-like [Vitis vinifera]	224101644	XM_002312330.1	107	7.93e-47	Populus trichocarpa predicted protein, mRNA	--	--	--	--	Q9CAA9	298	2.59e-28	Transcription factor bHLH49 OS=Arabidopsis thaliana GN=BHLH49 PE=2 SV=1	--	--	--	--	--	--	--	--	--	--
comp64479_c0	731.924	345	1.0851	1.62e-08	1.32e-06	TRUE	1053.48	518.516	1.0227	2.14e-07	1.17e-05	TRUE	3492	359484916	XP_002266859.2	3517	0	PREDICTED: chaperone protein ClpB-like [Vitis vinifera]	359484915	XM_002266823.2	207	5.96e-102	PREDICTED: Vitis vinifera chaperone protein ClpB-like (LOC100260369), mRNA	--	--	--	--	O31673	223	3.81e-17	ATP-dependent Clp protease ATP-binding subunit ClpE OS=Bacillus subtilis (strain 168) GN=clpE PE=1 SV=1	PF02861//PF03161//PF07724	Clp amino terminal domain//LAGLIDADG DNA endonuclease family//AAA domain (Cdc48 subfamily)	GO:0019538//GO:0080167	protein metabolic process//response to karrikin	GO:0005524//GO:0004519	ATP binding//endonuclease activity	--	--	KOG1051	Chaperone HSP104 and related ATP-dependent Clp proteases
comp63030_c0	1210.04	571.707	1.0817	2.05e-09	2e-07	TRUE	1339.82	642.422	1.0604	8.83e-08	5.22e-06	TRUE	1968	225424952	XP_002263612.1	1202	9.47e-157	PREDICTED: uncharacterized protein LOC100256507 [Vitis vinifera] >gi|297738175|emb|CBI27376.3| unnamed protein product [Vitis vinifera]	224057903	XM_002299346.1	232	4.23e-116	Populus trichocarpa predicted protein, mRNA	K01246	tag	DNA-3-methyladenine glycosylase I	http://www.genome.jp/dbget-bin/www_bget?ko:K01246	P05100	407	2.43e-44	DNA-3-methyladenine glycosylase 1 OS=Escherichia coli (strain K12) GN=tag PE=1 SV=1	PF01436//PF03352//PF03955//PF00050	NHL repeat//Methyladenine glycosylase//Adenovirus hexon-associated protein (IX)//Kazal-type serine protease inhibitor domain	GO:0006281//GO:0006284	DNA repair//base-excision repair	GO:0005515//GO:0003824//GO:0008725//GO:0031423	protein binding//catalytic activity//DNA-3-methyladenine glycosylase activity//hexon binding	GO:0019012	virion	--	--
comp33612_c0	317.316	151.576	1.0659	0.00013375	0.0043997	TRUE	214.332	99.3166	1.1097	1.19e-05	0.00043325	TRUE	418	224072999	XP_002303948.1	163	1.65e-11	predicted protein [Populus trichocarpa] >gi|222841380|gb|EEE78927.1| predicted protein [Populus trichocarpa]	--	--	--	--	--	--	--	--	--	Q8RUC1	122	2.58e-07	Cytosolic sulfotransferase 4 OS=Arabidopsis thaliana GN=SOT4 PE=2 SV=1	PF00685	Sulfotransferase domain	--	--	GO:0008146	sulfotransferase activity	--	--	--	--
comp58202_c0	4648.82	2230.32	1.0596	3.69e-10	4.07e-08	TRUE	4550.3	2126.71	1.0973	1.08e-09	9.21e-08	TRUE	3589	225435157	XP_002281752.1	4023	0	PREDICTED: phototropin-1-like [Vitis vinifera]	359478669	XM_002281716.2	1089	0	PREDICTED: Vitis vinifera phototropin-1-like (LOC100262213), mRNA	--	--	--	--	O48963	3458	0	Phototropin-1 OS=Arabidopsis thaliana GN=PHOT1 PE=1 SV=1	PF08447//PF00989//PF13426//PF00069//PF07714	PAS fold//PAS fold//PAS domain//Protein kinase domain//Protein tyrosine kinase	GO:0009785//GO:0023014//GO:0006468//GO:0009069//GO:0009904//GO:0010155//GO:0009638//GO:0000160//GO:0010362//GO:0007165//GO:0016310//GO:0010119//GO:0006355//GO:0009903	blue light signaling pathway//signal transduction by phosphorylation//protein phosphorylation//serine family amino acid metabolic process//chloroplast accumulation movement//regulation of proton transport//phototropism//phosphorelay signal transduction system//negative regulation of anion channel activity by blue light//signal transduction//phosphorylation//regulation of stomatal movement//regula…	GO:0004871//GO:0005515//GO:0004672//GO:0009882//GO:0005524//GO:0004674//GO:0000155	signal transducer activity//protein binding//protein kinase activity//blue light photoreceptor activity//ATP binding//protein serine/threonine kinase activity//phosphorelay sensor kinase activity	GO:0009898//GO:0005773//GO:0009365	internal side of plasma membrane//vacuole//protein histidine kinase complex	KOG0610	Putative serine/threonine protein kinase
comp62747_c0	302.123	145.379	1.0553	1.93e-06	0.00010255	TRUE	256.661	118.403	1.1162	4.7e-06	0.0001897	TRUE	1592	112383518	ABI17896.1	527	8.34e-61	invertase inhibitor [Coffea canephora]	359493627	XM_002282813.2	63	3.01e-22	PREDICTED: Vitis vinifera uncharacterized LOC100257171 (LOC100257171), mRNA	--	--	--	--	Q8GT41	313	8.01e-32	Putative invertase inhibitor OS=Platanus acerifolia PE=1 SV=1	PF04043	Plant invertase/pectin methylesterase inhibitor	GO:0005985//GO:0005982	sucrose metabolic process//starch metabolic process	GO:0030599//GO:0004857	pectinesterase activity//enzyme inhibitor activity	--	--	--	--
comp76051_c0	149.894	72.1894	1.0541	8.51e-05	0.0029768	TRUE	163.507	65.6926	1.3155	3.01e-06	0.00012634	TRUE	2956	359474448	XP_003631469.1	2210	0	PREDICTED: disease resistance protein RPM1-like [Vitis vinifera]	224071418	XM_002303415.1	96	2.55e-40	Populus trichocarpa nbs-lrr resistance protein, mRNA	--	--	--	--	Q39214	959	7.78e-112	Disease resistance protein RPM1 OS=Arabidopsis thaliana GN=RPM1 PE=1 SV=1	PF03266//PF00097//PF00931//PF00560//PF01637//PF02845	NTPase//Zinc finger, C3HC4 type (RING finger)//NB-ARC domain//Leucine Rich Repeat//Archaeal ATPase//CUE domain	--	--	GO:0005524//GO:0043531//GO:0005515//GO:0046872	ATP binding//ADP binding//protein binding//metal ion binding	--	--	KOG0619	FOG: Leucine rich repeat
comp73974_c0	959.88	467.464	1.038	1.55e-08	1.27e-06	TRUE	850.649	368.928	1.2052	1.24e-09	1.05e-07	TRUE	4547	--	--	--	--	--	--	--	--	--	--	--	--	--	--	--	--	--	--	--	--	--	--	--	--	--	--	--	--
comp75581_c0	125.534	61.3249	1.0335	0.00027269	0.0081089	TRUE	200.44	54.3805	1.882	1.91e-11	2.18e-09	TRUE	1272	--	--	--	--	--	--	--	--	--	--	--	--	--	--	--	--	--	--	PF08122	NADH-ubiquinone oxidoreductase B12 subunit family	GO:0022900	electron transport chain	--	--	GO:0005747//GO:0005739	mitochondrial respiratory chain complex I//mitochondrion	--	--
comp64111_c0	931.925	457.188	1.0274	2.82e-06	0.00014343	TRUE	762.912	357.689	1.0928	7.94e-08	4.74e-06	TRUE	2089	225458629	XP_002284785.1	1219	6.6e-158	PREDICTED: ripening-related bZIP protein-like isoform 1 [Vitis vinifera] >gi|7406677|emb|CAB85632.1| putative ripening-related bZIP protein [Vitis vinifera]	7406676	AJ237992.1	344	2.47e-178	Vitis vinifera mRNA for putative ripening-related bZIP protein (grip55 gene)	K14432	ABF	ABA responsive element binding factor	http://www.genome.jp/dbget-bin/www_bget?ko:K14432	Q9M7Q4	868	2.9e-107	ABSCISIC ACID-INSENSITIVE 5-like protein 5 OS=Arabidopsis thaliana GN=ABF2 PE=1 SV=1	PF07716//PF06978//PF00170//PF03131	Basic region leucine zipper//Ribonucleases P/MRP protein subunit POP1//bZIP transcription factor//bZIP Maf transcription factor	GO:0006355//GO:0001682//GO:0008033//GO:0051252	regulation of transcription, DNA-dependent//tRNA 5'-leader removal//tRNA processing//regulation of RNA metabolic process	GO:0043565//GO:0003700//GO:0004526//GO:0003677	sequence-specific DNA binding//sequence-specific DNA binding transcription factor activity//ribonuclease P activity//DNA binding	GO:0005634//GO:0005667//GO:0030677	nucleus//transcription factor complex//ribonuclease P complex	--	--
comp70861_c0	193.574	95.5221	1.019	3.62e-05	0.0014029	TRUE	339.018	164.866	1.0401	5.29e-06	0.00021035	TRUE	2977	225436305	XP_002269994.1	2512	0	PREDICTED: serine/threonine-protein kinase KIPK-like [Vitis vinifera]	356508157	XM_003522779.1	378	0	PREDICTED: Glycine max uncharacterized protein LOC100789339 (LOC100789339), mRNA	--	--	--	--	Q9LFA2	1508	0	Serine/threonine-protein kinase KIPK OS=Arabidopsis thaliana GN=KIPK PE=1 SV=1	PF07714//PF00069//PF06293	Protein tyrosine kinase//Protein kinase domain//Lipopolysaccharide kinase (Kdo/WaaP) family	GO:0009103//GO:0006468	lipopolysaccharide biosynthetic process//protein phosphorylation	GO:0016773//GO:0005524//GO:0004672	phosphotransferase activity, alcohol group as acceptor//ATP binding//protein kinase activity	GO:0016020	membrane	KOG0610	Putative serine/threonine protein kinase
comp69127_c0	1316.64	651.305	1.0155	1.23e-08	1.02e-06	TRUE	1923.5	883.831	1.1219	3.7e-09	2.91e-07	TRUE	2757	359481218	XP_002267833.2	2738	0	PREDICTED: vacuolar-sorting receptor 1-like [Vitis vinifera] >gi|297735537|emb|CBI18031.3| unnamed protein product [Vitis vinifera]	359481217	XM_002267797.2	936	0	PREDICTED: Vitis vinifera vacuolar-sorting receptor 1-like (LOC100265315), mRNA	--	--	--	--	P93026	2472	0	Vacuolar-sorting receptor 1 OS=Arabidopsis thaliana GN=VSR1 PE=1 SV=2	PF07645	Calcium-binding EGF domain	--	--	GO:0005509	calcium ion binding	--	--	KOG1217	Fibrillins and related proteins containing Ca2+-binding EGF-like domains
Table S4 B Differentially co-expressed genes that were down-regulated in the T6d_Z vs. T6d_W group compared to the T3d_Z vs. T3d_W group.
Gene_id	T3d_Z1_readcount(T3d_Z1vsT3d_W1)	T3d_W1_readcount(T3d_Z1vsT3d_W1)	log2.Fold_change(T3d_Z1vsT3d_W1)	p.value(T3d_Z1vsT3d_W1)	padj(T3d_Z1vsT3d_W1)	Signature(T3d_Z1vsT3d_W1)	T6d_Z1_readcount(T6d_Z1vsT6d_W1)	T6d_W1_readcount(T6d_Z1vsT6d_W1)	log2.Fold_change(T6d_Z1vsT6d_W1)	p.value(T6d_Z1vsT6d_W1)	padj(T6d_Z1vsT6d_W1)	Signature(T6d_Z1vsT6d_W1)	Gene Length	NR GI	NR ID	NR Score	NR Evalue	NR Description	NT GI	NT ID	NT Score	NT Evalue	NT Description	KO ID	KO Name	KO Description	Http Link	Swissprot ID	Swissprot Score	Swissprot Evalue	Swissprot Description	PFAM ID	PFAM description	Gene Ontology Biological Pathway	BP Description	Gene Ontology Molecular Function	MF Description	Gene Ontology Cellular Component	CC Description	KOG ID	KOG Description
comp105068_c0	33.7562	210.237	-2.6388	1.78e-20	9.18e-18	TRUE	17.8691	196.433	-3.4585	3.69e-06	0.00015264	TRUE	1840	367465456	AEX15512.1	1906	0	ABA 8'-hydroxylase [Citrus sinensis]	367465455	JF316739.1	539	0	Citrus sinensis ABA 8'-hydroxylase (CYP707A2) mRNA, complete cds	K09843	E1.14.13.93	(+)-abscisic acid 8'-hydroxylase	http://www.genome.jp/dbget-bin/www_bget?ko:K09843	O81077	1622	0	Abscisic acid 8'-hydroxylase 2 OS=Arabidopsis thaliana GN=CYP707A2 PE=2 SV=1	PF04979//PF00067	Protein phosphatase inhibitor 2 (IPP-2)//Cytochrome P450	GO:0043666//GO:0055114//GO:0009966//GO:0006118	regulation of phosphoprotein phosphatase activity//oxidation-reduction process//regulation of signal transduction//electron transport	GO:0004497//GO:0005506//GO:0016705//GO:0020037//GO:0009055//GO:0004864	monooxygenase activity//iron ion binding//oxidoreductase activity, acting on paired donors, with incorporation or reduction of molecular oxygen//heme binding//electron carrier activity//protein phosphatase inhibitor activity	--	--	KOG0157	Cytochrome P450 CYP4/CYP19/CYP26 subfamilies
comp111856_c0	3.95428	28.7952	-2.8643	1.9e-05	0.0007875	TRUE	2.52077	34.2171	-3.7628	3.63e-08	2.33e-06	TRUE	363	--	--	--	--	--	--	--	--	--	--	--	--	--	--	--	--	--	--	--	--	--	--	--	--	--	--	--	--
comp161469_c0	13.7562	81.0541	-2.5588	1.98e-10	2.31e-08	TRUE	16.467	96.4868	-2.5508	0.00025397	0.0063813	TRUE	1788	225435571	XP_002285582.1	1609	0	PREDICTED: beta-glucosidase 12-like [Vitis vinifera]	16903207	AY059473.1	191	2.37e-93	Davidia involucrata raucaffricine-O-beta-D-glucosidase-like protein mRNA, partial cds	K01188	E3.2.1.21	beta-glucosidase	http://www.genome.jp/dbget-bin/www_bget?ko:K01188	Q5Z9Z0	1540	0	Beta-glucosidase 24 OS=Oryza sativa subsp. japonica GN=BGLU24 PE=2 SV=1	PF00232	Glycosyl hydrolase family 1	GO:0005975	carbohydrate metabolic process	GO:0004553	hydrolase activity, hydrolyzing O-glycosyl compounds	--	--	--	--
comp25976_c0	8.84761	34.7977	-1.9756	0.00032911	0.0095218	TRUE	4.91061	32.17	-2.7117	1.34e-05	0.00048049	TRUE	323	414880071	DAA57202.1	153	3.52e-10	TPA: beta tubulin6 [Zea mays]	224085887	XM_002307691.1	55	1.58e-18	Populus trichocarpa tubulin, beta chain (TUB20), mRNA	K07375	TUBB	tubulin beta	http://www.genome.jp/dbget-bin/www_bget?ko:K07375	P37832	150	4.66e-11	Tubulin beta-7 chain OS=Oryza sativa subsp. japonica GN=TUBB7 PE=2 SV=2	--	--	GO:0044763	single-organism cellular process	--	--	GO:0044424	intracellular part	KOG1375	Beta tubulin
comp27307_c0	12.8019	68.9917	-2.4301	1.05e-08	8.82e-07	TRUE	21.2085	64.3999	-1.6024	0.00013146	0.0036099	TRUE	774	--	--	--	--	--	--	--	--	--	--	--	--	--	--	--	--	--	--	--	--	--	--	--	--	--	--	--	--
comp27717_c0	42.3904	108.917	-1.3614	1.08e-05	0.00047387	TRUE	41.5984	146.474	-1.816	3.03e-09	2.4e-07	TRUE	939	225442474	XP_002278168.1	440	1.89e-49	PREDICTED: uncharacterized protein LOC100256666 [Vitis vinifera]	--	--	--	--	--	--	--	--	--	--	--	--	--	--	--	--	--	--	--	--	--	--	--
comp28257_c0	9.37808	46.7899	-2.3188	2.37e-06	0.00012322	TRUE	7.78604	54.6979	-2.8125	1.4e-08	9.74e-07	TRUE	1021	--	--	--	--	--	--	--	--	--	--	--	--	--	--	--	--	--	--	--	--	--	--	--	--	--	--	--	--
comp28318_c0	5.39332	41.5956	-2.9472	2.54e-07	1.65e-05	TRUE	13.6297	81.4162	-2.5786	0.00032294	0.0078849	TRUE	711	147767319	CAN68997.1	646	2.98e-79	hypothetical protein VITISV_033594 [Vitis vinifera]	115465508	NM_001062889.1	48	2.86e-14	Oryza sativa Japonica Group Os05g0568000 (Os05g0568000) mRNA, complete cds	K15397	KCS	3-ketoacyl-CoA synthase	http://www.genome.jp/dbget-bin/www_bget?ko:K15397	Q9LN49	602	1.03e-72	3-ketoacyl-CoA synthase 4 OS=Arabidopsis thaliana GN=KCS4 PE=2 SV=1	PF08392	FAE1/Type III polyketide synthase-like protein	GO:0006631//GO:0006633	fatty acid metabolic process//fatty acid biosynthetic process	GO:0003824//GO:0016747	catalytic activity//transferase activity, transferring acyl groups other than amino-acyl groups	GO:0016020	membrane	--	--
comp28593_c0	7.93904	63.922	-3.0093	1.41e-10	1.71e-08	TRUE	13.4988	77.9618	-2.5299	2.08e-06	9.1e-05	TRUE	897	225470930	XP_002264990.1	327	3.26e-33	PREDICTED: uncharacterized protein At4g00950 [Vitis vinifera] >gi|147794098|emb|CAN71155.1| hypothetical protein VITISV_030317 [Vitis vinifera] >gi|297745486|emb|CBI40566.3| unnamed protein product [Vitis vinifera]	--	--	--	--	--	--	--	--	--	Q9M160	151	6.36e-10	Uncharacterized protein At4g00950 OS=Arabidopsis thaliana GN=At4g00950 PE=2 SV=1	--	--	--	--	--	--	--	--	--	--
comp28886_c1	7.40856	32.06	-2.1135	0.00021387	0.0065924	TRUE	12.342	41.9917	-1.7665	0.00028695	0.0071036	TRUE	384	359475761	XP_003631751.1	300	3.17e-30	PREDICTED: LOW QUALITY PROTEIN: reticuline oxidase-like protein-like [Vitis vinifera]	359483743	XM_003632961.1	37	1.93e-08	PREDICTED: Vitis vinifera reticuline oxidase-like protein-like (LOC100249141), mRNA	--	--	--	--	A6P6V9	254	1.12e-24	Cannabidiolic acid synthase OS=Cannabis sativa GN=CBDAS PE=1 SV=1	PF08031	Berberine and berberine like	GO:0055114	oxidation-reduction process	GO:0016491//GO:0050660	oxidoreductase activity//flavin adenine dinucleotide binding	--	--	--	--
comp29930_c0	5.93904	29.8622	-2.33	0.00014132	0.0046132	TRUE	3.23009	30.6796	-3.2476	2.34e-06	0.00010103	TRUE	603	--	--	--	--	--	--	--	--	--	--	--	--	--	--	--	--	--	--	--	--	--	--	--	--	--	--	--	--
comp30618_c1	55.1314	162.846	-1.5626	1.68e-08	1.37e-06	TRUE	34.3743	126.711	-1.8821	3.63e-09	2.85e-07	TRUE	889	388497694	AFK36913.1	627	1.14e-77	unknown [Medicago truncatula]	225441253	XM_002273954.1	235	4.02e-118	PREDICTED: Vitis vinifera two-component response regulator ARR9-like (LOC100243627), mRNA	K14492	ARR-A	two-component response regulator ARR-A family	http://www.genome.jp/dbget-bin/www_bget?ko:K14492	O80366	573	8.63e-71	Two-component response regulator ARR9 OS=Arabidopsis thaliana GN=ARR9 PE=1 SV=1	PF00072	Response regulator receiver domain	GO:0006355//GO:0000160	regulation of transcription, DNA-dependent//phosphorelay signal transduction system	GO:0000156	phosphorelay response regulator activity	--	--	--	--
comp30723_c0	92.2351	234.56	-1.3466	2.27e-08	1.79e-06	TRUE	97.0502	229.482	-1.2416	1.36e-06	6.23e-05	TRUE	787	224131374	XP_002328523.1	624	1.19e-72	predicted protein [Populus trichocarpa] >gi|222838238|gb|EEE76603.1| predicted protein [Populus trichocarpa]	--	--	--	--	--	--	--	--	--	Q9ZVN2	459	9.32e-51	Acyltransferase-like protein At1g54570, chloroplastic OS=Arabidopsis thaliana GN=At1g54570 PE=1 SV=1	--	--	--	--	GO:0016746	transferase activity, transferring acyl groups	GO:0009507	chloroplast	--	--
comp30964_c0	45.3295	170.178	-1.9085	1.48e-11	2.15e-09	TRUE	53.9785	216.105	-2.0013	3.62e-13	5.37e-11	TRUE	545	224126481	XP_002329565.1	403	4.06e-45	predicted protein [Populus trichocarpa] >gi|222870274|gb|EEF07405.1| predicted protein [Populus trichocarpa]	225427212	XM_002280344.1	149	1.54e-70	PREDICTED: Vitis vinifera mitochondrial carnitine/acylcarnitine carrier-like protein-like, transcript variant 1 (LOC100257503), mRNA	--	--	--	--	Q93XM7	367	5.02e-41	Mitochondrial carnitine/acylcarnitine carrier-like protein OS=Arabidopsis thaliana GN=BOU PE=1 SV=1	--	--	GO:0015822	ornithine transport	--	--	GO:0009507//GO:0016021//GO:0005739	chloroplast//integral to membrane//mitochondrion	KOG0758	Mitochondrial carnitine-acylcarnitine carrier protein
comp31051_c0	274.693	935.635	-1.7681	7.21e-10	7.58e-08	TRUE	116.954	444.921	-1.9276	2.59e-07	1.39e-05	TRUE	1654	225429053	XP_002269439.1	1741	0	PREDICTED: serine carboxypeptidase-like 18-like [Vitis vinifera]	--	--	--	--	--	K16296	SCPL-I	serine carboxypeptidase-like clade I	http://www.genome.jp/dbget-bin/www_bget?ko:K16296	Q9C7Z9	1121	2.96e-146	Serine carboxypeptidase-like 18 OS=Arabidopsis thaliana GN=SCPL18 PE=2 SV=2	PF00450	Serine carboxypeptidase	GO:0006508	proteolysis	GO:0004185	serine-type carboxypeptidase activity	--	--	KOG1282	Serine carboxypeptidases (lysosomal cathepsin A)
comp31161_c0	136.366	405.395	-1.5718	3.3e-13	6.42e-11	TRUE	216.29	683.299	-1.6595	3.02e-15	5.96e-13	TRUE	1395	255541644	XP_002511886.1	671	1.48e-82	protein binding protein, putative [Ricinus communis] >gi|223549066|gb|EEF50555.1| protein binding protein, putative [Ricinus communis]	171854682	AB372272.1	123	1.16e-55	Capsicum chinense mRNA for putative zinc finger family protein, complete cds	--	--	--	--	Q8LE94	230	3.52e-20	E3 ubiquitin-protein ligase At3g02290 OS=Arabidopsis thaliana GN=At3g02290 PE=2 SV=1	PF13639//PF00097//PF12906//PF08094//PF12678//PF14634//PF12861	Ring finger domain//Zinc finger, C3HC4 type (RING finger)//RING-variant domain//Conotoxin TVIIA/GS family//RING-H2 zinc finger//zinc-RING finger domain//Anaphase-promoting complex subunit 11 RING-H2 finger	GO:0016567//GO:0006810//GO:0009405	protein ubiquitination//transport//pathogenesis	GO:0004842//GO:0046872//GO:0019871//GO:0005515//GO:0043169//GO:0008270	ubiquitin-protein ligase activity//metal ion binding//sodium channel inhibitor activity//protein binding//cation binding//zinc ion binding	GO:0005576//GO:0005680	extracellular region//anaphase-promoting complex	KOG0800	FOG: Predicted E3 ubiquitin ligase
comp31196_c0	99.9456	202.365	-1.0177	2.92e-05	0.0011539	TRUE	99.4669	244.995	-1.3005	1.15e-07	6.65e-06	TRUE	865	350534914	NP_001234678.1	621	3.2e-78	40S ribosomal protein S17 [Solanum lycopersicum] >gi|20141760|sp|P49215.3|RS17_SOLLC RecName: Full=40S ribosomal protein S17 >gi|5758304|gb|AAD50774.1|AF161704_1 40S ribosomal protein S17 [Solanum lycopersicum]	224113414	XM_002316453.1	180	1.47e-87	Populus trichocarpa predicted protein, mRNA	--	--	--	--	P49215	621	2.16e-79	40S ribosomal protein S17 OS=Solanum lycopersicum GN=RPS17 PE=2 SV=3	PF00833	Ribosomal S17	GO:0006412//GO:0042254	translation//ribosome biogenesis	GO:0003735	structural constituent of ribosome	GO:0005840//GO:0005622	ribosome//intracellular	KOG0187	40S ribosomal protein S17
comp32478_c0	16.3324	81.1915	-2.3136	3.13e-09	2.94e-07	TRUE	17.6073	68.2365	-1.9544	1.43e-06	6.53e-05	TRUE	241	--	--	--	--	--	--	--	--	--	--	--	--	--	--	--	--	--	--	--	--	--	--	--	--	--	--	--	--
comp32597_c0	726.257	1566.44	-1.1089	4.07e-10	4.46e-08	TRUE	642.013	1643.69	-1.3563	1.65e-12	2.2e-10	TRUE	1397	255561108	XP_002521566.1	1332	1.88e-180	aldose 1-epimerase, putative [Ricinus communis] >gi|223539244|gb|EEF40837.1| aldose 1-epimerase, putative [Ricinus communis]	349718093	FQ387292.1	396	0	Vitis vinifera clone SS0AEB27YB03	K01792	E5.1.3.15	glucose-6-phosphate 1-epimerase	http://www.genome.jp/dbget-bin/www_bget?ko:K01792	Q40784	386	1.55e-40	Putative glucose-6-phosphate 1-epimerase OS=Cenchrus ciliaris PE=2 SV=1	PF01263//PF02260	Aldose 1-epimerase//FATC domain	GO:0005975	carbohydrate metabolic process	GO:0030246//GO:0016853//GO:0005515	carbohydrate binding//isomerase activity//protein binding	--	--	--	--
comp32644_c0	978.331	2185.85	-1.1598	2.1e-11	2.97e-09	TRUE	840.584	2100.23	-1.3211	2.64e-11	2.95e-09	TRUE	1552	225446767	XP_002278419.1	1634	0	PREDICTED: uncharacterized oxidoreductase At1g06690, chloroplastic [Vitis vinifera] >gi|302143505|emb|CBI22066.3| unnamed protein product [Vitis vinifera]	225446766	XM_002278383.1	533	0	PREDICTED: Vitis vinifera uncharacterized LOC100257375 (LOC100257375), mRNA	--	--	--	--	Q94A68	1488	0	Uncharacterized oxidoreductase At1g06690, chloroplastic OS=Arabidopsis thaliana GN=At1g06690 PE=1 SV=1	--	--	GO:0055114	oxidation-reduction process	GO:0016491	oxidoreductase activity	--	--	KOG1575	Voltage-gated shaker-like K+ channel, subunit beta/KCNAB
comp32673_c0	264.812	853.597	-1.6886	1.69e-18	7.02e-16	TRUE	315.523	1536.24	-2.2836	1.23e-29	1.27e-26	TRUE	798	300079008	ADJ67435.1	594	1.96e-73	ethylene response factor 6 [Actinidia deliciosa]	55419647	AY779338.1	112	8.53e-50	Gossypium hirsutum AP2/EREBP transcription factor ERF-2 mRNA, complete cds	K09286	EREBP	EREBP-like factor	http://www.genome.jp/dbget-bin/www_bget?ko:K09286	P42736	387	2.46e-43	Ethylene-responsive transcription factor RAP2-3 OS=Arabidopsis thaliana GN=RAP2-3 PE=1 SV=2	PF00847	AP2 domain	GO:0006351//GO:0006355	transcription, DNA-dependent//regulation of transcription, DNA-dependent	GO:0003700	sequence-specific DNA binding transcription factor activity	GO:0005667	transcription factor complex	--	--
comp32716_c0	297.212	749.772	-1.335	4.94e-12	7.85e-10	TRUE	263.504	835.451	-1.6647	1.42e-15	2.96e-13	TRUE	1034	297745649	CBI40860.3	525	6.56e-62	unnamed protein product [Vitis vinifera]	--	--	--	--	--	--	--	--	--	--	--	--	--	--	--	--	--	--	--	--	--	--	--
comp32808_c0	1165.11	3101.12	-1.4123	2.01e-16	6.28e-14	TRUE	1112.18	3070.03	-1.4649	1.11e-14	2e-12	TRUE	3737	225454589	XP_002264216.1	3893	0	PREDICTED: DNA-binding protein SMUBP-2 [Vitis vinifera]	225454588	XM_002264180.1	1350	0	PREDICTED: Vitis vinifera DNA-binding protein SMUBP-2-like (LOC100261474), mRNA	--	--	--	--	P38935	874	9.53e-98	DNA-binding protein SMUBP-2 OS=Homo sapiens GN=IGHMBP2 PE=1 SV=3	PF05970//PF00004//PF04851//PF00437//PF07728//PF01695//PF07652//PF01443//PF00580//PF01637//PF02367	PIF1-like helicase//ATPase family associated with various cellular activities (AAA)//Type III restriction enzyme, res subunit//Type II/IV secretion system protein//AAA domain (dynein-related subfamily)//IstB-like ATP binding protein//Flavivirus DEAD domain//Viral (Superfamily 1) RNA helicase//UvrD/REP helicase N-terminal domain//Archaeal ATPase//Uncharacterised P-loop hydrolase UPF0079	GO:0006810//GO:0000723//GO:0070526//GO:0019079//GO:0006281	transport//telomere maintenance//threonylcarbamoyladenosine biosynthetic process//viral genome replication//DNA repair	GO:0003677//GO:0003678//GO:0005524//GO:0016787//GO:0008026//GO:0016887//GO:0017111	DNA binding//DNA helicase activity//ATP binding//hydrolase activity//ATP-dependent helicase activity//ATPase activity//nucleoside-triphosphatase activity	GO:0009941//GO:0005657	chloroplast envelope//replication fork	KOG1803	DNA helicase
comp32812_c0	144.229	427.309	-1.5669	1.24e-06	6.91e-05	TRUE	136.062	412.051	-1.5986	1.88e-12	2.5e-10	TRUE	621	255564172	XP_002523083.1	356	4.17e-40	catalytic, putative [Ricinus communis] >gi|223537645|gb|EEF39268.1| catalytic, putative [Ricinus communis]	--	--	--	--	--	--	--	--	--	--	--	--	--	--	--	--	--	--	--	--	--	--	--
comp32827_c0	422.688	1122.93	-1.4096	1.5e-14	3.62e-12	TRUE	339.58	1052.79	-1.6324	1.73e-15	3.55e-13	TRUE	1366	297742269	CBI34418.3	1101	1.75e-144	unnamed protein product [Vitis vinifera]	359473924	XM_002272155.2	465	0	PREDICTED: Vitis vinifera GDT1-like protein 1, chloroplastic (LOC100248452), mRNA	--	--	--	--	B8AAM2	882	2.12e-113	GDT1-like protein 1, chloroplastic OS=Oryza sativa subsp. indica GN=OsI_00941 PE=3 SV=2	PF09468//PF01169	Ydr279p protein family (RNase H2 complex component)//Uncharacterized protein family UPF0016	--	--	--	--	GO:0005634//GO:0016020	nucleus//membrane	KOG2881	Predicted membrane protein
comp32879_c0	197.873	500.882	-1.3399	1.06e-06	5.99e-05	TRUE	206.535	522.794	-1.3399	1.19e-09	1.01e-07	TRUE	822	359488522	XP_002280011.2	474	3.07e-56	PREDICTED: uncharacterized protein LOC100249838 [Vitis vinifera] >gi|296082204|emb|CBI21209.3| unnamed protein product [Vitis vinifera]	--	--	--	--	--	--	--	--	--	--	--	--	--	--	--	--	--	--	--	--	--	--	--
comp32936_c0	201.33	457.788	-1.1851	7.09e-09	6.19e-07	TRUE	175.232	450.141	-1.3611	6.76e-10	5.92e-08	TRUE	349	225452228	XP_002268523.1	594	4.41e-75	PREDICTED: succinate dehydrogenase [ubiquinone] iron-sulfur subunit 1, mitochondrial [Vitis vinifera]	388493401	BT134972.1	177	2.6e-86	Medicago truncatula clone JCVI-FLMt-4D24 unknown mRNA	--	--	--	--	Q8LB02	561	2.95e-71	Succinate dehydrogenase [ubiquinone] iron-sulfur subunit 2, mitochondrial OS=Arabidopsis thaliana GN=SDH2-2 PE=1 SV=2	PF13187//PF13183//PF13085	4Fe-4S dicluster domain//4Fe-4S dicluster domain//2Fe-2S iron-sulfur cluster binding domain	GO:0006118	electron transport	GO:0009055//GO:0051536	electron carrier activity//iron-sulfur cluster binding	--	--	KOG3049	Succinate dehydrogenase, Fe-S protein subunit
comp32936_c1	174.196	348.75	-1.0015	3e-06	0.00015172	TRUE	141.365	362.082	-1.3569	2.32e-09	1.86e-07	TRUE	547	225452228	XP_002268523.1	292	3.6e-29	PREDICTED: succinate dehydrogenase [ubiquinone] iron-sulfur subunit 1, mitochondrial [Vitis vinifera]	224055646	XM_002298547.1	88	1.26e-36	Populus trichocarpa predicted protein, mRNA	--	--	--	--	Q8LB02	287	1.49e-29	Succinate dehydrogenase [ubiquinone] iron-sulfur subunit 2, mitochondrial OS=Arabidopsis thaliana GN=SDH2-2 PE=1 SV=2	PF13183	4Fe-4S dicluster domain	--	--	GO:0051536	iron-sulfur cluster binding	--	--	KOG3049	Succinate dehydrogenase, Fe-S protein subunit
comp33047_c0	829.466	5906.22	-2.832	1.56e-23	1.06e-20	TRUE	491.367	7089.85	-3.8509	1.7e-80	2.91e-76	TRUE	1459	225434584	XP_002278391.1	1403	0	PREDICTED: probable pyridoxal biosynthesis protein PDX1-like [Vitis vinifera]	356549199	XM_003542937.1	525	0	PREDICTED: Glycine max pyridoxal biosynthesis protein PDX1-like (LOC100816306), mRNA	--	--	--	--	Q39963	1376	0	Probable pyridoxal biosynthesis protein PDX1 OS=Hevea brasiliensis GN=PDX1 PE=2 SV=1	PF00218//PF03060//PF04131//PF00977//PF01207//PF05690//PF01680	Indole-3-glycerol phosphate synthase//Nitronate monooxygenase//Putative N-acetylmannosamine-6-phosphate epimerase//Histidine biosynthesis protein//Dihydrouridine synthase (Dus)//Thiazole biosynthesis protein ThiG//SOR/SNZ family	GO:0006571//GO:0006807//GO:0000162//GO:0006051//GO:0000105//GO:0009228//GO:0055114//GO:0042823//GO:0006040//GO:0009094//GO:0008033	tyrosine biosynthetic process//nitrogen compound metabolic process//tryptophan biosynthetic process//N-acetylmannosamine metabolic process//histidine biosynthetic process//thiamine biosynthetic process//oxidation-reduction process//pyridoxal phosphate biosynthetic process//amino sugar metabolic process//L-phenylalanine biosynthetic process//tRNA processing	GO:0050660//GO:0047465//GO:0017150//GO:0004425//GO:0036355//GO:0018580	flavin adenine dinucleotide binding//N-acylglucosamine-6-phosphate 2-epimerase activity//tRNA dihydrouridine synthase activity//indole-3-glycerol-phosphate synthase activity//2-iminoacetate synthase activity//nitronate monooxygenase activity	--	--	KOG1606	Stationary phase-induced protein, SOR/SNZ family
comp33063_c0	277.309	817.668	-1.56	4.58e-16	1.37e-13	TRUE	233.243	898.967	-1.9464	6.05e-21	2.51e-18	TRUE	691	--	--	--	--	--	--	--	--	--	--	--	--	--	--	--	--	--	--	PF10401	Interferon-regulatory factor 3	GO:0006355	regulation of transcription, DNA-dependent	GO:0003700	sequence-specific DNA binding transcription factor activity	GO:0005667	transcription factor complex	--	--
comp33082_c0	1924.91	4508.81	-1.228	3.38e-13	6.55e-11	TRUE	2136.32	6052.87	-1.5025	1.85e-16	4.36e-14	TRUE	1008	330318630	AEC10977.1	866	4e-114	glutathione peroxidase [Camellia sinensis]	330318629	HM003262.1	837	0	Camellia sinensis clone U10BcDNA 2530 glutathione peroxidase mRNA, complete cds	K00432	E1.11.1.9	glutathione peroxidase	http://www.genome.jp/dbget-bin/www_bget?ko:K00432	Q9LEF0	768	1.87e-100	Probable phospholipid hydroperoxide glutathione peroxidase OS=Mesembryanthemum crystallinum GN=GPXMC1 PE=2 SV=1	PF08534//PF00578//PF00255	Redoxin//AhpC/TSA family//Glutathione peroxidase	GO:0006804//GO:0055114//GO:0006979//GO:0006749	peroxidase reaction//oxidation-reduction process//response to oxidative stress//glutathione metabolic process	GO:0016491//GO:0016209//GO:0004602	oxidoreductase activity//antioxidant activity//glutathione peroxidase activity	--	--	KOG1651	Glutathione peroxidase
comp33088_c0	3577.22	8111.46	-1.1811	1.57e-12	2.7e-10	TRUE	2949.51	8098.4	-1.4572	4.47e-15	8.61e-13	TRUE	1945	193290670	ACF17643.1	2217	0	putative branched-chain alpha-keto acid dehydrogenase E3 subunit [Capsicum annuum]	225432109	XM_002263144.1	760	0	PREDICTED: Vitis vinifera dihydrolipoyl dehydrogenase, mitochondrial-like (LOC100246037), mRNA	--	--	--	--	P31023	2100	0	Dihydrolipoyl dehydrogenase, mitochondrial OS=Pisum sativum GN=LPD PE=1 SV=2	PF00070//PF01134//PF13241//PF01266//PF07992//PF02737//PF02852//PF05834//PF03721	Pyridine nucleotide-disulphide oxidoreductase//Glucose inhibited division protein A//Putative NAD(P)-binding//FAD dependent oxidoreductase//Pyridine nucleotide-disulphide oxidoreductase//3-hydroxyacyl-CoA dehydrogenase, NAD binding domain//Pyridine nucleotide-disulphide oxidoreductase, dimerisation domain//Lycopene cyclase protein//UDP-glucose/GDP-mannose dehydrogenase family, NAD binding domain	GO:0008033//GO:0006099//GO:0006631//GO:0006550//GO:0006779//GO:0006574//GO:0016117//GO:0006563//GO:0006118//GO:0045454//GO:0055114//GO:0006566//GO:0006094//GO:0006552//GO:0006554//GO:0006568//GO:0006633//GO:0019354//GO:0018874//GO:0006544//GO:0006096	tRNA processing//tricarboxylic acid cycle//fatty acid metabolic process//isoleucine catabolic process//porphyrin-containing compound biosynthetic process//valine catabolic process//carotenoid biosynthetic process//L-serine metabolic process//electron transport//cell redox homeostasis//oxidation-reduction process//threonine metabolic process//gluconeogenesis//leucine catabolic process//lysine cata…	GO:0016616//GO:0016705//GO:0004148//GO:0003857//GO:0051287//GO:0043115//GO:0016491//GO:0050660	oxidoreductase activity, acting on the CH-OH group of donors, NAD or NADP as acceptor//oxidoreductase activity, acting on paired donors, with incorporation or reduction of molecular oxygen//dihydrolipoyl dehydrogenase activity//3-hydroxyacyl-CoA dehydrogenase activity//NAD binding//precorrin-2 dehydrogenase activity//oxidoreductase activity//flavin adenine dinucleotide binding	GO:0005737	cytoplasm	KOG1335	Dihydrolipoamide dehydrogenase
comp33139_c0	450.158	917.698	-1.0276	1.92e-08	1.55e-06	TRUE	495.387	1064.78	-1.1039	1.03e-08	7.38e-07	TRUE	649	351724207	NP_001235514.1	163	5.63e-12	uncharacterized protein LOC100305958 [Glycine max] >gi|255627103|gb|ACU13896.1| unknown [Glycine max]	359481694	XM_003632612.1	66	2.56e-24	PREDICTED: Vitis vinifera 60S ribosomal protein L35a-1-like, transcript variant 2 (LOC100242662), mRNA	--	--	--	--	P51422	152	1.23e-11	60S ribosomal protein L35a-4 OS=Arabidopsis thaliana GN=RPL35AD PE=3 SV=2	PF01247	Ribosomal protein L35Ae	GO:0006412//GO:0042254	translation//ribosome biogenesis	GO:0003735	structural constituent of ribosome	GO:0005622//GO:0005840	intracellular//ribosome	KOG0887	60S ribosomal protein L35A/L37
comp33146_c0	821.47	2450.83	-1.577	1.53e-19	7.3e-17	TRUE	678.199	2785.23	-2.038	2.09e-26	1.56e-23	TRUE	1088	225460644	XP_002266350.1	623	5.23e-77	PREDICTED: thioredoxin Y1, chloroplastic [Vitis vinifera] >gi|296081192|emb|CBI18218.3| unnamed protein product [Vitis vinifera]	225460643	XM_002266314.1	209	1.41e-103	PREDICTED: Vitis vinifera thioredoxin Y1, chloroplastic-like (LOC100245159), mRNA	--	--	--	--	Q6NPF9	524	1.92e-63	Thioredoxin Y1, chloroplastic OS=Arabidopsis thaliana GN=At1g76760 PE=2 SV=1	PF00578//PF08534//PF00085//PF07689	AhpC/TSA family//Redoxin//Thioredoxin//KaiB domain	GO:0045454//GO:0055114//GO:0006118//GO:0048511//GO:0006662	cell redox homeostasis//oxidation-reduction process//electron transport//rhythmic process//glycerol ether metabolic process	GO:0009055//GO:0016209//GO:0015035//GO:0016491	electron carrier activity//antioxidant activity//protein disulfide oxidoreductase activity//oxidoreductase activity	--	--	KOG0910	Thioredoxin-like protein
comp33243_c0	7819.06	17078	-1.1271	8.53e-12	1.3e-09	TRUE	7060.48	25261.9	-1.8391	2.96e-23	1.61e-20	TRUE	1061	225461287	XP_002284361.1	953	4.38e-126	PREDICTED: cytochrome b6-f complex iron-sulfur subunit, chloroplastic isoform 1 [Vitis vinifera] >gi|147826727|emb|CAN66108.1| hypothetical protein VITISV_020089 [Vitis vinifera] >gi|302143099|emb|CBI20394.3| unnamed protein product [Vitis vinifera]	359493902	XM_002284325.2	308	1.27e-158	PREDICTED: Vitis vinifera cytochrome b6-f complex iron-sulfur subunit, chloroplastic-like, transcript variant 1 (LOC100258879), mRNA	K02636	petC	cytochrome b6-f complex iron-sulfur subunit	http://www.genome.jp/dbget-bin/www_bget?ko:K02636	Q69S39	858	6.18e-113	Cytochrome b6-f complex iron-sulfur subunit, chloroplastic OS=Oryza sativa subsp. japonica GN=petC PE=1 SV=1	PF08802//PF00355	Cytochrome B6-F complex Fe-S subunit//Rieske [2Fe-2S] domain	GO:0015979//GO:0015992//GO:0055114//GO:0006118//GO:0006119//GO:0022900	photosynthesis//proton transport//oxidation-reduction process//electron transport//oxidative phosphorylation//electron transport chain	GO:0046872//GO:0009496//GO:0045158//GO:0008121//GO:0051537//GO:0016491	metal ion binding//plastoquinol--plastocyanin reductase activity//electron transporter, transferring electrons within cytochrome b6/f complex of photosystem II activity//ubiquinol-cytochrome-c reductase activity//2 iron, 2 sulfur cluster binding//oxidoreductase activity	GO:0042651//GO:0016021//GO:0009512	thylakoid membrane//integral to membrane//cytochrome b6f complex	KOG1671	Ubiquinol cytochrome c reductase, subunit RIP1
comp33256_c0	220.394	1583.67	-2.8451	3.86e-49	1.52e-45	TRUE	188.961	1647.76	-3.1243	2.96e-49	1.05e-45	TRUE	280	106879623	CAJ38395.1	131	6.89e-08	Photosystem II, 22 kDa Protein [Plantago major]	--	--	--	--	--	--	--	--	--	Q02060	131	6.11e-09	Photosystem II 22 kDa protein, chloroplastic OS=Spinacia oleracea GN=PSBS PE=1 SV=1	--	--	--	--	--	--	--	--	--	--
comp33259_c0	1979.25	5865.43	-1.5673	1.59e-20	8.23e-18	TRUE	1885.55	6970.67	-1.8863	3.26e-24	1.96e-21	TRUE	1463	225456840	XP_002278832.1	990	2.87e-128	PREDICTED: 31 kDa ribonucleoprotein, chloroplastic [Vitis vinifera]	359490977	XM_002278796.2	272	1.81e-138	PREDICTED: Vitis vinifera 31 kDa ribonucleoprotein, chloroplastic-like (LOC100257045), mRNA	--	--	--	--	P19683	856	2e-109	31 kDa ribonucleoprotein, chloroplastic OS=Nicotiana sylvestris PE=1 SV=1	PF00076	RNA recognition motif. (a.k.a. RRM, RBD, or RNP domain)	--	--	GO:0003676	nucleic acid binding	GO:0009579//GO:0044434	thylakoid//chloroplast part	KOG0118	FOG: RRM domain
comp33285_c0	1290.02	5968.57	-2.21	3.91e-37	7.57e-34	TRUE	877.283	6456.16	-2.8796	7.8e-49	2.67e-45	TRUE	1437	225437969	XP_002271666.1	711	1.43e-88	PREDICTED: photosystem II reaction center PSB28 protein, chloroplastic [Vitis vinifera] >gi|297744226|emb|CBI37196.3| unnamed protein product [Vitis vinifera]	--	--	--	--	--	K08903	psb28	photosystem II 13kDa protein	http://www.genome.jp/dbget-bin/www_bget?ko:K08903	Q0JG75	584	7.28e-71	Photosystem II reaction center PSB28 protein, chloroplastic OS=Oryza sativa subsp. japonica GN=PSB28 PE=2 SV=2	PF03912//PF00641	Psb28 protein//Zn-finger in Ran binding protein and others	GO:0015979	photosynthesis	GO:0008270	zinc ion binding	GO:0009523//GO:0009654//GO:0016020	photosystem II//oxygen evolving complex//membrane	--	--
comp33358_c0	1062.4	3384.38	-1.6716	4.46e-22	2.71e-19	TRUE	795.279	4183.93	-2.3953	1.66e-35	3.08e-32	TRUE	842	224067138	XP_002302374.1	248	2.49e-23	predicted protein [Populus trichocarpa] >gi|118486925|gb|ABK95296.1| unknown [Populus trichocarpa] >gi|222844100|gb|EEE81647.1| predicted protein [Populus trichocarpa]	--	--	--	--	--	--	--	--	--	Q9FKP0	247	1.78e-24	50S ribosomal protein 6, chloroplastic OS=Arabidopsis thaliana GN=PSRP6 PE=3 SV=1	PF02402	Lysis protein	GO:0019835//GO:0009405	cytolysis//pathogenesis	--	--	GO:0043229//GO:0044444//GO:0019867	intracellular organelle//cytoplasmic part//outer membrane	--	--
comp33379_c0	1026.36	3245.25	-1.6608	6.7e-22	3.96e-19	TRUE	912.706	3604.97	-1.9818	1.07e-15	2.29e-13	TRUE	1471	285028878	ADC34700.1	1646	0	flavonoid 3-0-galactosyltransferase [Actinidia chinensis]	330318781	HM003358.1	697	0	Camellia sinensis clone U10BcDNA 1858 anthocyanin 3-o-galactosyl transferase mRNA, partial cds	K12930	BZ1	anthocyanidin 3-O-glucosyltransferase	http://www.genome.jp/dbget-bin/www_bget?ko:K12930	Q9SBQ8	1462	0	Kaempferol 3-O-beta-D-galactosyltransferase OS=Petunia hybrida PE=1 SV=1	PF04101//PF00201	Glycosyltransferase family 28 C-terminal domain//UDP-glucoronosyl and UDP-glucosyl transferase	GO:0030259//GO:0005975//GO:0008152	lipid glycosylation//carbohydrate metabolic process//metabolic process	GO:0016758//GO:0030246	transferase activity, transferring hexosyl groups//carbohydrate binding	--	--	KOG1192	UDP-glucuronosyl and UDP-glucosyl transferase
comp33416_c0	321.309	792.061	-1.3016	1.35e-11	1.99e-09	TRUE	298.15	987.033	-1.7271	2.29e-07	1.24e-05	TRUE	677	255544840	XP_002513481.1	587	3.42e-72	40S ribosomal protein S2, putative [Ricinus communis] >gi|223547389|gb|EEF48884.1| 40S ribosomal protein S2, putative [Ricinus communis]	255544863	XM_002513447.1	156	2.49e-74	Ricinus communis 40S ribosomal protein S2, putative, mRNA	--	--	--	--	Q93VB8	535	1.5e-65	40S ribosomal protein S2-2 OS=Arabidopsis thaliana GN=RPS2B PE=2 SV=1	PF03719	Ribosomal protein S5, C-terminal domain	GO:0042254//GO:0006412	ribosome biogenesis//translation	GO:0003735//GO:0003723	structural constituent of ribosome//RNA binding	GO:0015935//GO:0005840	small ribosomal subunit//ribosome	KOG0877	40S ribosomal protein S2/30S ribosomal protein S5
comp33416_c1	359.395	868.543	-1.273	0.00019235	0.0060168	TRUE	312.985	1031.99	-1.7213	1.76e-05	0.00061399	TRUE	495	413968608	AFW90641.1	584	5.04e-73	40S ribosomal protein S2 [Solanum tuberosum]	357521320	XM_003630901.1	153	8.32e-73	Medicago truncatula 40S ribosomal protein S2 (MTR_8g105340) mRNA, complete cds	--	--	--	--	Q8L8Y0	556	1.46e-69	40S ribosomal protein S2-1 OS=Arabidopsis thaliana GN=RPS2A PE=2 SV=2	PF00333	Ribosomal protein S5, N-terminal domain	GO:0006412//GO:0042254	translation//ribosome biogenesis	GO:0003735//GO:0003723	structural constituent of ribosome//RNA binding	GO:0005840	ribosome	KOG0877	40S ribosomal protein S2/30S ribosomal protein S5
comp33461_c0	1201.46	2897.47	-1.27	1.35e-13	2.79e-11	TRUE	891.615	2944.38	-1.7235	1.91e-19	6.52e-17	TRUE	835	400992	P30956.1	508	3.44e-61	RecName: Full=50S ribosomal protein L28, chloroplastic; AltName: Full=CL28; Flags: Precursor >gi|279656|pir||R5NT28 ribosomal protein L28 precursor, chloroplast - tobacco >gi|189096147|pdb|3BBO|Y Chain Y, Homology Model For The Spinach Chloroplast 50s Subunit Fitted To 9.4a Cryo-Em Map Of The 70s Chlororibosome >gi|20016|emb|CAA48211.1| ribosomal protein CL28 [Nicotiana tabacum]	330318731	HM003325.1	358	0	Camellia sinensis clone U10BcDNA 2468 50S ribosomal protein L28 mRNA, partial cds	--	--	--	--	P30956	508	2.32e-62	50S ribosomal protein L28, chloroplastic OS=Nicotiana tabacum GN=RPL28 PE=1 SV=1	PF00830	Ribosomal L28 family	GO:0042254//GO:0006412	ribosome biogenesis//translation	GO:0003735	structural constituent of ribosome	GO:0005840//GO:0005622//GO:0009507	ribosome//intracellular//chloroplast	--	--
comp33528_c0	1314.04	3879.58	-1.5619	1.87e-19	8.7e-17	TRUE	1057.2	5213.09	-2.3019	2.28e-33	3.25e-30	TRUE	824	147855053	CAN82364.1	302	4.48e-31	hypothetical protein VITISV_027615 [Vitis vinifera]	224098448	XM_002334519.1	90	1.5e-37	Populus trichocarpa predicted protein, mRNA	--	--	--	--	--	--	--	--	PF08041	PetM family of cytochrome b6f complex subunit 7	--	--	--	--	GO:0009512	cytochrome b6f complex	--	--
comp33598_c0	997.145	2087.38	-1.0658	6.85e-10	7.24e-08	TRUE	1111.55	2638.93	-1.2474	9.28e-12	1.11e-09	TRUE	1366	225434381	XP_002269918.1	1297	3.22e-175	PREDICTED: peroxidase 4 [Vitis vinifera] >gi|223635590|sp|A7NY33.1|PER4_VITVI RecName: Full=Peroxidase 4; Flags: Precursor >gi|297745788|emb|CBI15844.3| unnamed protein product [Vitis vinifera]	148807208	EF640699.1	87	1.17e-35	Prunus dulcis clone Pdbcs-L46 putative peroxidase class III mRNA, partial cds	K00430	E1.11.1.7	peroxidase	http://www.genome.jp/dbget-bin/www_bget?ko:K00430	A7NY33	1297	2.17e-176	Peroxidase 4 OS=Vitis vinifera GN=GSVIVT00023967001 PE=1 SV=1	PF00141	Peroxidase	GO:0006979//GO:0042744//GO:0055114//GO:0006804	response to oxidative stress//hydrogen peroxide catabolic process//oxidation-reduction process//peroxidase reaction	GO:0046872//GO:0020037//GO:0004601	metal ion binding//heme binding//peroxidase activity	GO:0005576	extracellular region	--	--
comp33601_c0	1371.09	3494.56	-1.3498	2.3e-15	6.17e-13	TRUE	1234.87	4468.73	-1.8555	6.78e-23	3.65e-20	TRUE	1917	224125688	XP_002319651.1	1280	8.22e-168	predicted protein [Populus trichocarpa] >gi|222858027|gb|EEE95574.1| predicted protein [Populus trichocarpa]	--	--	--	--	--	--	--	--	--	--	--	--	--	--	--	--	--	--	--	GO:0009570	chloroplast stroma	--	--
comp33617_c0	623.579	1433.37	-1.2008	1.56e-11	2.26e-09	TRUE	376.694	1671.53	-2.1497	5.87e-22	2.76e-19	TRUE	530	59797458	AAX07164.1	312	1.26e-32	superoxide dismutase [Lilium hybrid cultivar]	356542677	XM_003539745.1	97	1.21e-41	PREDICTED: Glycine max superoxide dismutase [Cu-Zn], chloroplastic-like (LOC100784752), mRNA	K04565	SOD1	superoxide dismutase, Cu-Zn family	http://www.genome.jp/dbget-bin/www_bget?ko:K04565	P14831	307	4.58e-33	Superoxide dismutase [Cu-Zn], chloroplastic OS=Solanum lycopersicum GN=SODCP.2 PE=1 SV=1	PF00080	Copper/zinc superoxide dismutase (SODC)	GO:0055114//GO:0006801	oxidation-reduction process//superoxide metabolic process	GO:0046872//GO:0004784	metal ion binding//superoxide dismutase activity	--	--	KOG0441	Cu2+/Zn2+ superoxide dismutase SOD1
comp33617_c1	589.679	1396.59	-1.2439	3.43e-12	5.6e-10	TRUE	355.25	1610.58	-2.1807	2.44e-27	2.07e-24	TRUE	770	255565475	XP_002523728.1	357	3.26e-38	superoxide dismutase [cu-zn], putative [Ricinus communis] >gi|223537032|gb|EEF38668.1| superoxide dismutase [cu-zn], putative [Ricinus communis]	3063642	AF056622.1	129	2.91e-59	Vitis vinifera putative Cu/Zn superoxide dismutase precursor, mRNA, nuclear gene encoding chloroplast protein, complete cds	K04565	SOD1	superoxide dismutase, Cu-Zn family	http://www.genome.jp/dbget-bin/www_bget?ko:K04565	O65199	351	1.5e-38	Superoxide dismutase [Cu-Zn], chloroplastic OS=Vitis vinifera GN=SODCP PE=2 SV=1	PF00080//PF05790	Copper/zinc superoxide dismutase (SODC)//Immunoglobulin C2-set domain	GO:0006801//GO:0055114//GO:0007155	superoxide metabolic process//oxidation-reduction process//cell adhesion	GO:0004784//GO:0046872	superoxide dismutase activity//metal ion binding	GO:0016021	integral to membrane	KOG0441	Cu2+/Zn2+ superoxide dismutase SOD1
comp33751_c0	183.074	379.331	-1.051	5.38e-07	3.25e-05	TRUE	102.173	324.843	-1.6687	2.39e-12	3.12e-10	TRUE	478	--	--	--	--	--	--	--	--	--	--	--	--	--	--	--	--	--	--	--	--	--	--	--	--	--	--	--	--
comp33958_c0	852.869	2309.66	-1.4373	1.28e-16	4.14e-14	TRUE	499.077	2033.89	-2.0269	8.8e-11	8.98e-09	TRUE	802	255538908	XP_002510519.1	587	2.88e-73	conserved hypothetical protein [Ricinus communis] >gi|223551220|gb|EEF52706.1| conserved hypothetical protein [Ricinus communis]	--	--	--	--	--	--	--	--	--	Q8GSJ6	549	1.13e-68	Protein disulfide-isomerase LQY1 OS=Arabidopsis thaliana GN=LQY1 PE=1 SV=1	PF00684//PF00269	DnaJ central domain//Small, acid-soluble spore proteins, alpha/beta type	GO:0006265	DNA topological change	GO:0003690//GO:0031072//GO:0051082	double-stranded DNA binding//heat shock protein binding//unfolded protein binding	--	--	--	--
comp34125_c0	635.482	1323.4	-1.0583	3.27e-09	3.05e-07	TRUE	604.393	1916.55	-1.665	1e-17	2.74e-15	TRUE	1122	255575261	XP_002528534.1	439	1.59e-49	conserved hypothetical protein [Ricinus communis] >gi|223532036|gb|EEF33846.1| conserved hypothetical protein [Ricinus communis]	255575260	XM_002528488.1	129	4.3e-59	Ricinus communis conserved hypothetical protein, mRNA	--	--	--	--	--	--	--	--	--	--	--	--	--	--	--	--	--	--
comp34425_c0	353.105	748.609	-1.0841	9.14e-09	7.79e-07	TRUE	321.318	674.72	-1.0703	1.96e-07	1.08e-05	TRUE	1162	225465809	XP_002262773.1	936	1.4e-123	PREDICTED: peptidyl-prolyl cis-trans isomerase H [Vitis vinifera] >gi|147792327|emb|CAN70281.1| hypothetical protein VITISV_022589 [Vitis vinifera]	402765827	NM_001249596.2	301	1.08e-154	Glycine max uncharacterized LOC100305521 (LOC100305521), mRNA	--	--	--	--	O43447	690	7.41e-88	Peptidyl-prolyl cis-trans isomerase H OS=Homo sapiens GN=PPIH PE=1 SV=1	PF00160	Cyclophilin type peptidyl-prolyl cis-trans isomerase/CLD	GO:0006457//GO:0000413	protein folding//protein peptidyl-prolyl isomerization	GO:0003755	peptidyl-prolyl cis-trans isomerase activity	--	--	KOG0879	U-snRNP-associated cyclophilin type peptidyl-prolyl cis-trans isomerase
comp34521_c0	827.54	3007.45	-1.8616	1.57e-19	7.41e-17	TRUE	496.818	2689.54	-2.4366	2.21e-35	4.03e-32	TRUE	1369	356569766	XP_003553067.1	1303	2.25e-175	PREDICTED: uncharacterized oxidoreductase At4g09670-like [Glycine max]	--	--	--	--	--	--	--	--	--	Q9SZ83	1051	1.86e-138	Uncharacterized oxidoreductase At4g09670 OS=Arabidopsis thaliana GN=At4g09670 PE=1 SV=1	PF01408//PF02894//PF00387	Oxidoreductase family, NAD-binding Rossmann fold//Oxidoreductase family, C-terminal alpha/beta domain//Phosphatidylinositol-specific phospholipase C, Y domain	GO:0009395//GO:0006629//GO:0007165//GO:0046339//GO:0035556//GO:0055114//GO:0008152	phospholipid catabolic process//lipid metabolic process//signal transduction//diacylglycerol metabolic process//intracellular signal transduction//oxidation-reduction process//metabolic process	GO:0004435//GO:0016491	phosphatidylinositol phospholipase C activity//oxidoreductase activity	--	--	KOG2741	Dimeric dihydrodiol dehydrogenase
comp34676_c0	107.641	250.494	-1.2185	2.25e-07	1.48e-05	TRUE	133.077	269.39	-1.0174	1.26e-05	0.00045708	TRUE	625	--	--	--	--	--	--	--	--	--	--	--	--	--	--	--	--	--	--	--	--	--	--	--	--	--	--	--	--
comp34743_c0	740.256	2095.6	-1.5013	6.23e-12	9.76e-10	TRUE	723.054	2194.02	-1.6014	1.46e-17	3.92e-15	TRUE	975	359496253	XP_003635192.1	649	2.73e-81	PREDICTED: uncharacterized protein LOC100259710 isoform 2 [Vitis vinifera]	--	--	--	--	--	--	--	--	--	Q54B20	125	3.3e-07	Succinate dehydrogenase assembly factor 2, mitochondrial OS=Dictyostelium discoideum GN=DDB_G0293946 PE=3 SV=1	--	--	--	--	--	--	GO:0005739	mitochondrion	KOG3326	Uncharacterized conserved protein
comp34768_c0	118.232	462.868	-1.969	1.58e-19	7.43e-17	TRUE	95.7625	402.445	-2.0713	6.4e-18	1.8e-15	TRUE	797	330318758	AEC11039.1	431	3.2e-50	hypothetical protein [Camellia sinensis]	330318757	HM003343.1	594	0	Camellia sinensis clone U10BcDNA 3143 hypothetical protein mRNA, partial cds	--	--	--	--	Q9SV72	251	3.22e-25	EPIDERMAL PATTERNING FACTOR-like protein 9 OS=Arabidopsis thaliana GN=EPFL9 PE=1 SV=1	--	--	--	--	--	--	--	--	--	--
comp34837_c0	328.742	718.21	-1.1274	3.03e-09	2.85e-07	TRUE	240.909	802.885	-1.7367	1.98e-16	4.66e-14	TRUE	392	225451423	XP_002268728.1	226	5.21e-21	PREDICTED: uncharacterized protein LOC100241260 [Vitis vinifera]	--	--	--	--	--	--	--	--	--	P82024	158	1.25e-13	30S ribosomal protein S21, chloroplastic (Fragment) OS=Spinacia oleracea GN=rps21 PE=1 SV=1	PF01165	Ribosomal protein S21	GO:0006412//GO:0042254	translation//ribosome biogenesis	GO:0003735	structural constituent of ribosome	GO:0005840//GO:0005622//GO:0009507	ribosome//intracellular//chloroplast	--	--
comp35269_c0	78.1589	183.697	-1.2328	1.46e-06	7.99e-05	TRUE	60.5697	209.958	-1.7934	3.75e-11	4.06e-09	TRUE	415	--	--	--	--	--	--	--	--	--	--	--	--	--	--	--	--	--	--	--	--	--	--	--	--	--	--	--	--
comp35422_c0	722.949	2524.53	-1.804	1.48e-24	1.13e-21	TRUE	646.75	2678.3	-2.05	5.24e-19	1.68e-16	TRUE	1615	118488557	ABK96091.1	1456	0	unknown [Populus trichocarpa]	359476684	XM_002266319.2	495	0	PREDICTED: Vitis vinifera uncharacterized LOC100261647 (LOC100261647), mRNA	--	--	--	--	P19076	206	1.59e-16	2-hydroxymuconate semialdehyde hydrolase OS=Pseudomonas sp. (strain CF600) GN=dmpD PE=3 SV=1	PF01764//PF07328//PF02230//PF10589//PF00975//PF06821	Lipase (class 3)//T-DNA border endonuclease VirD1//Phospholipase/Carboxylesterase//NADH-ubiquinone oxidoreductase-F iron-sulfur binding region//Thioesterase domain//Serine hydrolase	GO:0008152//GO:0009058//GO:0055114//GO:0006629//GO:0016042//GO:0046486	metabolic process//biosynthetic process//oxidation-reduction process//lipid metabolic process//lipid catabolic process//glycerolipid metabolic process	GO:0016787//GO:0016788//GO:0003824//GO:0004806//GO:0004519	hydrolase activity//hydrolase activity, acting on ester bonds//catalytic activity//triglyceride lipase activity//endonuclease activity	GO:0009507	chloroplast	KOG4178	Soluble epoxide hydrolase
comp35772_c0	8.40856	123.646	-3.8782	2.1e-22	1.34e-19	TRUE	5.35805	132.434	-4.6274	9.53e-09	6.84e-07	TRUE	595	--	--	--	--	--	--	--	--	--	--	--	--	--	--	--	--	--	--	--	--	--	--	--	--	--	--	--	--
comp36458_c0	473.819	1231.98	-1.3786	3.05e-14	7.08e-12	TRUE	427.278	1649.43	-1.9487	4.11e-23	2.23e-20	TRUE	1278	225434269	XP_002280840.1	746	1.93e-93	PREDICTED: aminoacyl tRNA synthase complex-interacting multifunctional protein 1-like [Vitis vinifera]	349730901	FQ394223.1	224	7.61e-112	Vitis vinifera clone SS0AFA22YA02	--	--	--	--	O54873	385	2.36e-40	Aminoacyl tRNA synthase complex-interacting multifunctional protein 1 OS=Cricetulus griseus GN=AIMP1 PE=2 SV=1	PF01588	Putative tRNA binding domain	--	--	GO:0000049	tRNA binding	--	--	KOG2241	tRNA-binding protein
comp36564_c0	11.7409	48.5916	-2.0492	1.33e-05	0.00057312	TRUE	9.87584	75.8316	-2.9408	4.65e-11	4.94e-09	TRUE	552	194293439	ABK35746.2	284	1.06e-26	sulfate transporter [Populus tremula x Populus alba]	--	--	--	--	--	--	--	--	--	Q9SXS2	199	1.75e-16	Probable sulfate transporter 3.3 OS=Arabidopsis thaliana GN=SULTR3;3 PE=2 SV=2	PF14777	Cilia BBSome complex subunit 10	GO:0042384//GO:0055085//GO:0008272	cilium assembly//transmembrane transport//sulfate transport	GO:0008271	secondary active sulfate transmembrane transporter activity	GO:0034464//GO:0016021	BBSome//integral to membrane	--	--
comp36837_c0	153.516	355.676	-1.2122	2.05e-08	1.65e-06	TRUE	139.368	461.854	-1.7285	8.59e-15	1.56e-12	TRUE	813	145325435	NP_001077722.1	123	3.67e-06	uncharacterized protein [Arabidopsis thaliana] >gi|332195081|gb|AEE33202.1| uncharacterized protein [Arabidopsis thaliana]	--	--	--	--	--	--	--	--	--	--	--	--	--	--	--	--	--	--	--	--	--	--	--
comp36850_c0	50.6161	134.045	-1.405	1.18e-06	6.62e-05	TRUE	41.8984	144.846	-1.7896	4.29e-09	3.29e-07	TRUE	313	238478707	NP_001154389.1	122	7.29e-07	ferredoxin [Arabidopsis thaliana] >gi|332193381|gb|AEE31502.1| ferredoxin [Arabidopsis thaliana]	--	--	--	--	--	--	--	--	--	--	--	--	--	--	--	--	--	--	--	--	--	--	--
comp36935_c0	12.8019	54.6579	-2.0941	2.98e-06	0.00015058	TRUE	24.684	70.1639	-1.5072	0.00011189	0.0031299	TRUE	289	71041110	AAZ20443.1	231	1.69e-21	MYBR2 [Malus x domestica]	168028916	XM_001766921.1	36	5.08e-08	Physcomitrella patens subsp. patens predicted protein (PHYPADRAFT_17324) mRNA, partial cds	--	--	--	--	--	--	--	--	PF00249	Myb-like DNA-binding domain	--	--	GO:0003676//GO:0003682	nucleic acid binding//chromatin binding	GO:0000785	chromatin	--	--
comp36995_c0	424.655	957.111	-1.1724	2.23e-10	2.57e-08	TRUE	329.524	1094.93	-1.7324	5.08e-17	1.28e-14	TRUE	1313	225427802	XP_002270280.1	687	7.02e-85	PREDICTED: probable ribosome-binding factor A, chloroplastic isoform 1 [Vitis vinifera]	349727131	FQ382940.1	252	2.13e-127	Vitis vinifera clone SS0ABG38YC05	K02834	rbfA	ribosome-binding factor A	http://www.genome.jp/dbget-bin/www_bget?ko:K02834	O65693	620	3.17e-76	Probable ribosome-binding factor A, chloroplastic OS=Arabidopsis thaliana GN=At4g34730 PE=2 SV=2	PF02033	Ribosome-binding factor A	GO:0006364	rRNA processing	--	--	GO:0009507	chloroplast	--	--
comp37146_c0	85.4332	191.776	-1.1666	3.77e-06	0.00018483	TRUE	98.305	285.569	-1.5385	3.33e-09	2.63e-07	TRUE	1390	224093972	XP_002310055.1	1121	2.12e-147	predicted protein [Populus trichocarpa] >gi|222852958|gb|EEE90505.1| predicted protein [Populus trichocarpa]	449503499	XM_004161985.1	185	3.97e-90	PREDICTED: Cucumis sativus uncharacterized LOC101215305 (LOC101215305), mRNA	--	--	--	--	P57250	159	1.51e-10	Riboflavin biosynthesis protein RibF OS=Buchnera aphidicola subsp. Acyrthosiphon pisum (strain APS) GN=ribF PE=3 SV=1	PF06574//PF01467	FAD synthetase//Cytidylyltransferase	GO:0006771//GO:0009231//GO:0009058	riboflavin metabolic process//riboflavin biosynthetic process//biosynthetic process	GO:0003824//GO:0003919	catalytic activity//FMN adenylyltransferase activity	--	--	--	--
comp37276_c0	96.9761	401.773	-2.0507	1.21e-05	0.00052773	TRUE	53.3785	232.096	-2.1204	2.36e-05	0.00079571	TRUE	881	2921332	AAC04716.1	677	8.53e-86	MYB-like DNA-binding domain protein [Gossypium hirsutum]	224111523	XM_002332885.1	138	3.33e-64	Populus trichocarpa predicted protein (MYB171), mRNA	K09422	MYBP	myb proto-oncogene protein, plant	http://www.genome.jp/dbget-bin/www_bget?ko:K09422	Q96276	430	9.44e-50	Transcription factor MYB23 OS=Arabidopsis thaliana GN=MYB23 PE=1 SV=1	PF00249	Myb-like DNA-binding domain	--	--	GO:0003682//GO:0003677	chromatin binding//DNA binding	GO:0000785	chromatin	KOG0048	Transcription factor, Myb superfamily
comp37353_c0	100.128	279.628	-1.4817	2.53e-10	2.88e-08	TRUE	96.3955	285.795	-1.5679	5.39e-10	4.81e-08	TRUE	1493	255574377	XP_002528102.1	563	8.33e-63	conserved hypothetical protein [Ricinus communis] >gi|223532491|gb|EEF34281.1| conserved hypothetical protein [Ricinus communis]	356523305	XM_003530233.1	147	5.69e-69	PREDICTED: Glycine max UPF0420 protein-like (LOC100819366), mRNA	--	--	--	--	Q86K80	150	4.51e-09	UPF0420 protein OS=Dictyostelium discoideum GN=DDB_G0277179 PE=3 SV=1	--	--	--	--	--	--	--	--	--	--
comp37519_c0	47.238	133.843	-1.5025	2.58e-07	1.67e-05	TRUE	39.4158	128.86	-1.709	4.28e-08	2.71e-06	TRUE	694	255556023	XP_002519046.1	502	2.96e-61	conserved hypothetical protein [Ricinus communis] >gi|223541709|gb|EEF43257.1| conserved hypothetical protein [Ricinus communis]	255556022	XM_002519000.1	179	4.19e-87	Ricinus communis conserved hypothetical protein, mRNA	--	--	--	--	--	--	--	--	--	--	--	--	--	--	--	--	--	--
comp37573_c0	198.269	423.326	-1.0943	1.13e-07	7.81e-06	TRUE	209.35	494.705	-1.2407	7.18e-09	5.27e-07	TRUE	763	225427377	XP_002282974.1	468	2.25e-56	PREDICTED: 60S ribosomal protein L37a-like [Vitis vinifera] >gi|449432368|ref|XP_004133971.1| PREDICTED: 60S ribosomal protein L37a-like [Cucumis sativus] >gi|449442329|ref|XP_004138934.1| PREDICTED: 60S ribosomal protein L37a-like [Cucumis sativus] >gi|449461277|ref|XP_004148368.1| PREDICTED: 60S ribosomal protein L37a-like [Cucumis sativus] >gi|449487554|ref|XP_004157684.1| PREDICTED: 60S ribos…	349706448	FQ389968.1	199	3.53e-98	Vitis vinifera clone SS0AEB19YC15	--	--	--	--	Q9XHE4	460	2.69e-56	60S ribosomal protein L37a OS=Gossypium hirsutum GN=RPL37A PE=3 SV=1	PF06220//PF01780	U1 zinc finger//Ribosomal L37ae protein family	GO:0006412//GO:0042254	translation//ribosome biogenesis	GO:0003735//GO:0008270	structural constituent of ribosome//zinc ion binding	GO:0005622//GO:0005840	intracellular//ribosome	KOG0402	60S ribosomal protein L37
comp37603_c0	44.1009	133.773	-1.6009	6.87e-06	0.00031525	TRUE	33.1412	113.927	-1.7814	7e-08	4.22e-06	TRUE	643	--	--	--	--	--	--	--	--	--	--	--	--	--	--	--	--	--	--	--	--	--	--	--	--	--	--	--	--
comp37688_c0	87.9028	589.264	-2.7449	1.07e-07	7.46e-06	TRUE	167.135	710.542	-2.0879	9.16e-23	4.83e-20	TRUE	1926	224129430	XP_002320584.1	2343	0	predicted protein [Populus trichocarpa] >gi|222861357|gb|EEE98899.1| predicted protein [Populus trichocarpa]	359489249	XM_003633852.1	469	0	PREDICTED: Vitis vinifera protein WAX2-like (LOC100854413), mRNA	--	--	--	--	F4HVY0	2080	0	Protein ECERIFERUM 1 OS=Arabidopsis thaliana GN=CER1 PE=1 SV=1	PF04116	Fatty acid hydroxylase superfamily	GO:0055114//GO:0048653//GO:0010025//GO:0042335//GO:0010143//GO:0006633//GO:0046185	oxidation-reduction process//anther development//wax biosynthetic process//cuticle development//cutin biosynthetic process//fatty acid biosynthetic process//aldehyde catabolic process	GO:0016491//GO:0071771//GO:0005506	oxidoreductase activity//aldehyde decarbonylase activity//iron ion binding	GO:0043668//GO:0016021	exine//integral to membrane	--	--
comp37703_c0	251.422	913.277	-1.8609	5.88e-22	3.5e-19	TRUE	90.5354	728.637	-3.0086	1.1e-08	7.8e-07	TRUE	1134	225428759	XP_002285060.1	1025	7.22e-134	PREDICTED: probable carboxylesterase 7-like [Vitis vinifera]	225428758	XM_002285024.1	173	1.51e-83	PREDICTED: Vitis vinifera probable carboxylesterase 7-like (LOC100250402), mRNA	--	--	--	--	Q9SX78	621	9e-76	Probable carboxylesterase 2 OS=Arabidopsis thaliana GN=CXE2 PE=2 SV=1	PF07859//PF12740	alpha/beta hydrolase fold//Chlorophyllase enzyme	GO:0015994//GO:0015996//GO:0008152	chlorophyll metabolic process//chlorophyll catabolic process//metabolic process	GO:0016787//GO:0047746	hydrolase activity//chlorophyllase activity	--	--	KOG1515	Arylacetamide deacetylase
comp37839_c0	65.3113	229.908	-1.8157	1.52e-12	2.61e-10	TRUE	64.4328	229.979	-1.8356	7.08e-12	8.67e-10	TRUE	1111	356529761	XP_003533456.1	1238	1.05e-167	PREDICTED: isoflavone reductase homolog [Glycine max]	359491808	XM_002266111.2	233	6.55e-117	PREDICTED: Vitis vinifera isoflavone reductase homolog-like (LOC100259918), mRNA	--	--	--	--	P52581	1225	5.65e-167	Isoflavone reductase homolog OS=Lupinus albus PE=2 SV=1	--	--	--	--	GO:0000166	nucleotide binding	--	--	--	--
comp37975_c0	10.3324	38.5289	-1.8988	0.00022972	0.0070124	TRUE	11.278	42.9671	-1.9297	8.74e-05	0.0025247	TRUE	224	--	--	--	--	--	--	--	--	--	--	--	--	--	--	--	--	--	--	--	--	--	--	--	--	--	--	--	--
comp38018_c0	129.128	356.088	-1.4634	1.85e-07	1.23e-05	TRUE	66.9588	257.384	-1.9426	4.5e-14	7.41e-12	TRUE	376	226372973	CAM84301.1	357	3.64e-40	putative cinnamate 4-hydroxylase [Cynara cardunculus var. scolymus]	382929314	JQ248935.1	78	3.05e-31	Malus hybrid cultivar Royalty cinnamate-4-hydroxylase (c4h) mRNA, complete cds	K00487	CYP73A	trans-cinnamate 4-monooxygenase	http://www.genome.jp/dbget-bin/www_bget?ko:K00487	Q43240	357	3.69e-39	Trans-cinnamate 4-monooxygenase OS=Zinnia elegans GN=CYP73A12 PE=2 SV=1	PF00067	Cytochrome P450	GO:0055114//GO:0006118	oxidation-reduction process//electron transport	GO:0009055//GO:0005506//GO:0020037//GO:0016705	electron carrier activity//iron ion binding//heme binding//oxidoreductase activity, acting on paired donors, with incorporation or reduction of molecular oxygen	--	--	KOG0156	Cytochrome P450 CYP2 subfamily
comp38129_c0	1033.78	2690.1	-1.3797	5.37e-11	7.07e-09	TRUE	1198.39	3653.58	-1.6082	2.09e-12	2.76e-10	TRUE	1650	380508822	AFD64619.1	2401	0	putative hydroxycinnamoyl-CoA:shikimate/quinate hydroxycinnamoyltransferase [Camellia sinensis]	380508821	JQ619537.1	1629	0	Camellia sinensis putative hydroxycinnamoyl-CoA:shikimate/quinate hydroxycinnamoyltransferase mRNA, complete cds	--	--	--	--	O64470	1236	1.2e-163	Spermidine hydroxycinnamoyl transferase OS=Arabidopsis thaliana GN=SHT PE=1 SV=1	PF04377//PF02458	Arginine-tRNA-protein transferase, C terminus//Transferase family	GO:0016598	protein arginylation	GO:0004057//GO:0016747	arginyltransferase activity//transferase activity, transferring acyl groups other than amino-acyl groups	--	--	--	--
comp38273_c0	26.6495	361.528	-3.7619	6.09e-25	4.94e-22	TRUE	26.6428	271.645	-3.3499	1.27e-06	5.87e-05	TRUE	393	325551321	ADZ28516.1	418	7.84e-48	flavonol synthase [Camellia nitidissima]	--	--	--	--	--	K05278	FLS	flavonol synthase	http://www.genome.jp/dbget-bin/www_bget?ko:K05278	Q7XZQ6	407	2.67e-47	Flavonol synthase/flavanone 3-hydroxylase OS=Petroselinum crispum GN=FLS PE=1 SV=1	--	--	GO:0055114	oxidation-reduction process	GO:0016706	oxidoreductase activity, acting on paired donors, with incorporation or reduction of molecular oxygen, 2-oxoglutarate as one donor, and incorporation of one atom each of oxygen into both donors	--	--	--	--
comp38445_c0	1444.96	3934.07	-1.445	3.42e-17	1.19e-14	TRUE	1160.05	4218.78	-1.8626	1.87e-22	9.39e-20	TRUE	1277	147820053	CAN76041.1	798	3.32e-101	hypothetical protein VITISV_002168 [Vitis vinifera]	--	--	--	--	--	--	--	--	--	Q9LDY5	658	1.23e-81	Peptidyl-prolyl cis-trans isomerase FKBP17-2, chloroplastic OS=Arabidopsis thaliana GN=FKBP17-2 PE=1 SV=1	PF00254	FKBP-type peptidyl-prolyl cis-trans isomerase	GO:0000413//GO:0006457	protein peptidyl-prolyl isomerization//protein folding	GO:0003755	peptidyl-prolyl cis-trans isomerase activity	--	--	KOG0549	FKBP-type peptidyl-prolyl cis-trans isomerase
comp38559_c0	293.636	766.371	-1.384	8.16e-13	1.48e-10	TRUE	316.2	902.595	-1.5132	7.4e-09	5.41e-07	TRUE	1092	--	--	--	--	--	--	--	--	--	--	--	--	--	--	--	--	--	--	--	--	--	--	--	--	--	--	--	--
comp38564_c0	45.4514	135.578	-1.5767	6.94e-08	5.03e-06	TRUE	22.9272	145.559	-2.6665	1.41e-15	2.96e-13	TRUE	816	225428767	XP_002285075.1	752	1.08e-95	PREDICTED: probable carboxylesterase 2-like [Vitis vinifera]	--	--	--	--	--	--	--	--	--	Q9LMA7	551	8.92e-67	Probable carboxylesterase 1 OS=Arabidopsis thaliana GN=CXE1 PE=2 SV=1	PF12740//PF07859	Chlorophyllase enzyme//alpha/beta hydrolase fold	GO:0015996//GO:0015994//GO:0008152	chlorophyll catabolic process//chlorophyll metabolic process//metabolic process	GO:0016787//GO:0047746	hydrolase activity//chlorophyllase activity	--	--	KOG1515	Arylacetamide deacetylase
comp38579_c0	366.011	875.601	-1.2584	2e-11	2.85e-09	TRUE	291.686	863.836	-1.5663	1.31e-05	0.00047434	TRUE	874	224102067	XP_002312532.1	238	2.81e-21	predicted protein [Populus trichocarpa] >gi|222852352|gb|EEE89899.1| predicted protein [Populus trichocarpa]	--	--	--	--	--	--	--	--	--	O23342	187	1.21e-15	Preprotein translocase subunit SECE1 OS=Arabidopsis thaliana GN=SECE1 PE=1 SV=1	PF00584//PF06484//PF06100//PF03286	SecE/Sec61-gamma subunits of protein translocation complex//Teneurin Intracellular Region//Streptococcal 67 kDa myosin-cross-reactive antigen like family//Pox virus Ag35 surface protein	GO:0007165//GO:0006605//GO:0006886//GO:0006631	signal transduction//protein targeting//intracellular protein transport//fatty acid metabolic process	GO:0050151	oleate hydratase activity	GO:0016021//GO:0016020//GO:0019031	integral to membrane//membrane//viral envelope	--	--
comp38608_c0	425.184	1294.37	-1.6061	2.51e-11	3.51e-09	TRUE	358.311	1212.91	-1.7592	2.66e-18	7.78e-16	TRUE	1229	147794067	CAN77841.1	177	1.78e-11	hypothetical protein VITISV_015562 [Vitis vinifera]	356572289	XR_137607.1	51	1.08e-15	PREDICTED: Glycine max uncharacterized LOC100812713 (LOC100812713), miscRNA	--	--	--	--	--	--	--	--	--	--	--	--	--	--	--	--	--	--
comp38613_c1	166.409	399.188	-1.2623	3.09e-08	2.38e-06	TRUE	179.712	477.804	-1.4107	1.75e-10	1.7e-08	TRUE	439	418730665	AFX66997.1	326	8.46e-36	40s ribosomal protein S11 [Solanum tuberosum]	351726637	NM_001251228.1	125	2.69e-57	Glycine max uncharacterized LOC100500186 (LOC100500186), mRNA >gi|255629604|gb|BT091060.1| Soybean clone JCVI-FLGm-6O6 unknown mRNA	--	--	--	--	P42733	320	5.1e-36	40S ribosomal protein S11-3 OS=Arabidopsis thaliana GN=RPS11C PE=2 SV=2	PF00366	Ribosomal protein S17	GO:0006412//GO:0042254	translation//ribosome biogenesis	GO:0003735	structural constituent of ribosome	GO:0005840//GO:0005622	ribosome//intracellular	KOG1728	40S ribosomal protein S11
comp38665_c0	266.24	1094.93	-2.04	8.66e-05	0.0030279	TRUE	601.263	1969.32	-1.7116	1.2e-11	1.42e-09	TRUE	613	225444525	XP_002275015.1	231	3.87e-20	PREDICTED: ATP synthase gamma chain, chloroplastic-like isoform 1 [Vitis vinifera]	19784	X63606.1	64	3.12e-23	N.tabacum atpC mRNA for gamma subunit of ATP synthase	--	--	--	--	P29790	223	4.27e-20	ATP synthase gamma chain, chloroplastic OS=Nicotiana tabacum GN=ATPC PE=1 SV=1	PF00231//PF08650	ATP synthase//DASH complex subunit Dad4	GO:0006119//GO:0008608//GO:0015992//GO:0015986	oxidative phosphorylation//attachment of spindle microtubules to kinetochore//proton transport//ATP synthesis coupled proton transport	GO:0046933//GO:0046961	proton-transporting ATP synthase activity, rotational mechanism//proton-transporting ATPase activity, rotational mechanism	GO:0045261//GO:0042729//GO:0045259//GO:0072686	proton-transporting ATP synthase complex, catalytic core F(1)//DASH complex//proton-transporting ATP synthase complex//mitotic spindle	KOG1531	F0F1-type ATP synthase, gamma subunit
comp38676_c0	294.489	1654.58	-2.4902	5.32e-40	1.22e-36	TRUE	224.257	1670.89	-2.8974	2e-09	1.63e-07	TRUE	1016	358248812	NP_001239944.1	330	7.4e-34	uncharacterized protein LOC100792377 [Glycine max] >gi|255646786|gb|ACU23865.1| unknown [Glycine max]	449500966	XM_004161193.1	58	1.14e-19	PREDICTED: Cucumis sativus uncharacterized LOC101223869 (LOC101223869), mRNA	--	--	--	--	--	--	--	--	PF05841	Apc15p protein	GO:0031145//GO:0030071	anaphase-promoting complex-dependent proteasomal ubiquitin-dependent protein catabolic process//regulation of mitotic metaphase/anaphase transition	--	--	GO:0005680	anaphase-promoting complex	--	--
comp38704_c0	174.592	606.039	-1.7954	1.33e-18	5.65e-16	TRUE	158.503	676.408	-2.0934	4.46e-22	2.14e-19	TRUE	603	255583822	XP_002532663.1	325	4.16e-33	Grave disease carrier protein, putative [Ricinus communis] >gi|223527623|gb|EEF29736.1| Grave disease carrier protein, putative [Ricinus communis]	--	--	--	--	--	K14684	SLC25A23S	solute carrier family 25 (mitochondrial phosphate transporter), member 23/24/25/41	http://www.genome.jp/dbget-bin/www_bget?ko:K14684	O04619	270	1.25e-26	Mitochondrial adenine nucleotide transporter ADNT1 OS=Arabidopsis thaliana GN=ADNT1 PE=2 SV=1	--	--	GO:0055085	transmembrane transport	--	--	GO:0016021	integral to membrane	KOG0749	Mitochondrial ADP/ATP carrier proteins
comp38740_c0	432.395	1948.28	-2.1718	5.83e-12	9.2e-10	TRUE	438.713	2314.26	-2.3992	8.92e-35	1.5e-31	TRUE	757	449441922	XP_004138731.1	469	1.29e-55	PREDICTED: transcription factor HY5-like [Cucumis sativus] >gi|323099915|gb|ADX23549.1| bZIP2 [Cucumis melo]	427191152	AB710143.1	186	5.9e-91	Malus x domestica HY5 mRNA for bZIP transcription factor, complete cds, cultivar: Tsugaru	K16241	HY5	transcription factor HY5	http://www.genome.jp/dbget-bin/www_bget?ko:K16241	Q9SM50	406	2.18e-47	Transcription factor HY5 OS=Solanum lycopersicum GN=HY5 PE=2 SV=1	PF01166//PF08826//PF04977//PF08172//PF09726//PF05478//PF13851//PF00170//PF07716//PF01496//PF03131	TSC-22/dip/bun family//DMPK coiled coil domain like//Septum formation initiator//CASP C terminal//Transmembrane protein//Prominin//Growth-arrest specific micro-tubule binding//bZIP transcription factor//Basic region leucine zipper//V-type ATPase 116kDa subunit family//bZIP Maf transcription factor	GO:0015991//GO:0015992//GO:0009069//GO:0006468//GO:0016310//GO:0006891//GO:0048870//GO:0007049//GO:0006355	ATP hydrolysis coupled proton transport//proton transport//serine family amino acid metabolic process//protein phosphorylation//phosphorylation//intra-Golgi vesicle-mediated transport//cell motility//cell cycle//regulation of transcription, DNA-dependent	GO:0003700//GO:0015078//GO:0043565//GO:0003677//GO:0004674//GO:0005524	sequence-specific DNA binding transcription factor activity//hydrogen ion transmembrane transporter activity//sequence-specific DNA binding//DNA binding//protein serine/threonine kinase activity//ATP binding	GO:0031514//GO:0033179//GO:0005634//GO:0005667//GO:0030173//GO:0016021	motile cilium//proton-transporting V-type ATPase, V0 domain//nucleus//transcription factor complex//integral to Golgi membrane//integral to membrane	--	--
comp38760_c0	798.635	1887.43	-1.2408	1.42e-12	2.45e-10	TRUE	699.947	1993.02	-1.5096	1.39e-15	2.92e-13	TRUE	898	13430174	AAK25754.1	499	6.87e-60	putative chaperon P13.9 [Castanea sativa]	13430173	AF334834.1	169	1.99e-81	Castanea sativa putative chaperon P13.9 mRNA, complete cds	--	--	--	--	--	--	--	--	PF07415//PF05710//PF00684	Gammaherpesvirus latent membrane protein (LMP2) protein//Coiled coil//DnaJ central domain	GO:0019042	viral latency	GO:0031072//GO:0005515//GO:0051082	heat shock protein binding//protein binding//unfolded protein binding	GO:0033644	host cell membrane	--	--
comp38779_c0	1486.87	3204.46	-1.1078	6.58e-11	8.49e-09	TRUE	1331.19	3053.45	-1.1977	1.34e-10	1.32e-08	TRUE	1366	225440823	XP_002282029.1	1146	2.13e-152	PREDICTED: uncharacterized protein LOC100261394 [Vitis vinifera] >gi|147792025|emb|CAN62037.1| hypothetical protein VITISV_021370 [Vitis vinifera] >gi|297740143|emb|CBI30325.3| unnamed protein product [Vitis vinifera]	225440822	XM_002281993.1	398	0	PREDICTED: Vitis vinifera uncharacterized LOC100261394 (LOC100261394), mRNA	--	--	--	--	--	--	--	--	PF00684	DnaJ central domain	--	--	GO:0051082//GO:0031072	unfolded protein binding//heat shock protein binding	--	--	--	--
comp38806_c0	6666.66	17144.2	-1.3627	4.44e-13	8.45e-11	TRUE	3654.37	10225.5	-1.4845	1.84e-07	1.02e-05	TRUE	1504	124020565	ABM88786.1	1749	0	flavonol synthase [Camellia sinensis]	124020564	EF205150.1	1282	0	Camellia sinensis flavonol synthase mRNA, complete cds	--	--	--	--	Q9ZWQ9	950	4.27e-123	Flavonol synthase/flavanone 3-hydroxylase OS=Citrus unshiu GN=FLS PE=1 SV=1	PF03171	2OG-Fe(II) oxygenase superfamily	GO:0055114	oxidation-reduction process	GO:0016706//GO:0016491	oxidoreductase activity, acting on paired donors, with incorporation or reduction of molecular oxygen, 2-oxoglutarate as one donor, and incorporation of one atom each of oxygen into both donors//oxidoreductase activity	--	--	KOG0143	Iron/ascorbate family oxidoreductases
comp38856_c0	19066.9	60527.8	-1.6665	1.32e-23	9.05e-21	TRUE	12386.5	73769.5	-2.5743	2.13e-06	9.3e-05	TRUE	1141	270383720	BAI53118.1	810	7.72e-105	ribulose-1,5-bisphosphate carboxylase/oxygenase small subunit [Eucalyptus globulus]	1536888	Y07779.1	218	1.47e-108	Betula pendula mRNA for ribulose-1,5-bisphosphate carboxylase (rbcS gene)	K01602	rbcS	ribulose-bisphosphate carboxylase small chain	http://www.genome.jp/dbget-bin/www_bget?ko:K01602	P10798	784	4.65e-102	Ribulose bisphosphate carboxylase small chain 3B, chloroplastic OS=Arabidopsis thaliana GN=RBCS-3B PE=1 SV=2	--	--	GO:0009853//GO:0015979//GO:0055114//GO:0046487//GO:0015977	photorespiration//photosynthesis//oxidation-reduction process//glyoxylate metabolic process//carbon fixation	GO:0004497//GO:0016984	monooxygenase activity//ribulose-bisphosphate carboxylase activity	GO:0009573//GO:0009507	chloroplast ribulose bisphosphate carboxylase complex//chloroplast	--	--
comp38864_c0	6081.04	33492.1	-2.4614	5.42e-47	1.85e-43	TRUE	2491.08	31818.8	-3.675	2.63e-79	3.74e-75	TRUE	1534	1345785	P48386.1	2007	0	RecName: Full=Chalcone synthase 1; AltName: Full=Naringenin-chalcone synthase 1 >gi|567935|dbj|BAA05640.1| chalcone synthase [Camellia sinensis]	37727302	AY169403.1	1370	0	Camellia sinensis chalcone synthase (CHS) mRNA, complete cds	K00660	CHS	chalcone synthase	http://www.genome.jp/dbget-bin/www_bget?ko:K00660	P48386	2007	0	Chalcone synthase 1 OS=Camellia sinensis GN=CHS1 PE=2 SV=1	PF00195//PF08392//PF02797//PF08541//PF08545	Chalcone and stilbene synthases, N-terminal domain//FAE1/Type III polyketide synthase-like protein//Chalcone and stilbene synthases, C-terminal domain//3-Oxoacyl-[acyl-carrier-protein (ACP)] synthase III C terminal//3-Oxoacyl-[acyl-carrier-protein (ACP)] synthase III	GO:0009058//GO:0009813//GO:0006633//GO:0008610//GO:0042967	biosynthetic process//flavonoid biosynthetic process//fatty acid biosynthetic process//lipid biosynthetic process//acyl-carrier-protein biosynthetic process	GO:0004315//GO:0016746//GO:0016210//GO:0016747	3-oxoacyl-[acyl-carrier-protein] synthase activity//transferase activity, transferring acyl groups//naringenin-chalcone synthase activity//transferase activity, transferring acyl groups other than amino-acyl groups	GO:0005835//GO:0016020	fatty acid synthase complex//membrane	--	--
comp38875_c0	48.7076	185.831	-1.9318	1.69e-12	2.89e-10	TRUE	42.6459	170.75	-2.0014	7.2e-12	8.79e-10	TRUE	632	224114045	XP_002316652.1	595	6.35e-73	predicted protein [Populus trichocarpa] >gi|222859717|gb|EEE97264.1| predicted protein [Populus trichocarpa]	359496720	XM_002273336.2	157	6.45e-75	PREDICTED: Vitis vinifera uncharacterized LOC100244739 (LOC100244739), mRNA	--	--	--	--	--	--	--	--	--	--	--	--	--	--	--	--	--	--
comp38880_c0	9250.4	18876.1	-1.029	3.47e-10	3.85e-08	TRUE	4892.28	18921.1	-1.9514	7e-26	4.9e-23	TRUE	1240	147789545	CAN59834.1	762	1.23e-96	hypothetical protein VITISV_017620 [Vitis vinifera]	408717406	JQ692112.1	272	1.53e-138	Vitis vinifera chloroplast copper-zinc superoxide dismutase (CSD2) mRNA, complete cds; nuclear gene for chloroplast product	K04565	SOD1	superoxide dismutase, Cu-Zn family	http://www.genome.jp/dbget-bin/www_bget?ko:K04565	O65199	760	1.42e-97	Superoxide dismutase [Cu-Zn], chloroplastic OS=Vitis vinifera GN=SODCP PE=2 SV=1	PF00080	Copper/zinc superoxide dismutase (SODC)	GO:0006801//GO:0055114	superoxide metabolic process//oxidation-reduction process	GO:0046872//GO:0004784	metal ion binding//superoxide dismutase activity	--	--	KOG0441	Cu2+/Zn2+ superoxide dismutase SOD1
comp38960_c0	5482.84	21222.1	-1.9526	5.78e-31	8.06e-28	TRUE	5371.79	26787.6	-2.3181	1.64e-34	2.59e-31	TRUE	1136	225459564	XP_002285857.1	753	5.68e-95	PREDICTED: photosystem II 22 kDa protein, chloroplastic [Vitis vinifera] >gi|302141814|emb|CBI19017.3| unnamed protein product [Vitis vinifera]	359492593	XM_002285821.2	341	6.15e-177	PREDICTED: Vitis vinifera photosystem II 22 kDa protein, chloroplastic-like (LOC100245393), mRNA	K03542	psbS	photosystem II 22kDa protein	http://www.genome.jp/dbget-bin/www_bget?ko:K03542	Q9SMB4	681	2.54e-85	Photosystem II 22 kDa protein, chloroplastic OS=Nicotiana tabacum GN=PSBS PE=2 SV=1	--	--	--	--	--	--	--	--	--	--
comp38961_c0	2951.86	7362.84	-1.3186	3.55e-15	9.21e-13	TRUE	1525.86	7217.59	-2.2419	1.02e-32	1.39e-29	TRUE	1527	82697931	ABB89000.1	1089	3.75e-143	CXE carboxylesterase [Vaccinium corymbosum]	--	--	--	--	--	--	--	--	--	Q9ZQ91	640	5.55e-77	Probable carboxylesterase 7 OS=Arabidopsis thaliana GN=CXE7 PE=2 SV=1	PF07859	alpha/beta hydrolase fold	GO:0042572//GO:0008152	retinol metabolic process//metabolic process	GO:0080030//GO:0080032//GO:0080031//GO:0016787//GO:0004091//GO:0050253	methyl indole-3-acetate esterase activity//methyl jasmonate esterase activity//methyl salicylate esterase activity//hydrolase activity//carboxylesterase activity//retinyl-palmitate esterase activity	--	--	KOG1515	Arylacetamide deacetylase
comp38973_c0	521.027	1065.49	-1.0321	1.2e-08	1e-06	TRUE	511.718	1108.19	-1.1148	8.08e-09	5.87e-07	TRUE	841	225464930	XP_002275103.1	277	1.53e-27	PREDICTED: uncharacterized protein At2g27730, mitochondrial isoform 3 [Vitis vinifera] >gi|225464932|ref|XP_002275077.1| PREDICTED: uncharacterized protein At2g27730, mitochondrial isoform 2 [Vitis vinifera] >gi|225464934|ref|XP_002275041.1| PREDICTED: uncharacterized protein At2g27730, mitochondrial isoform 1 [Vitis vinifera] >gi|147785806|emb|CAN62125.1| hypothetical protein VITISV_037578 [Viti…	--	--	--	--	--	--	--	--	--	Q9ZUX4	131	2.38e-08	Uncharacterized protein At2g27730, mitochondrial OS=Arabidopsis thaliana GN=At2g27730 PE=1 SV=1	PF04568	Mitochondrial ATPase inhibitor, IATP	GO:0045980//GO:0043086	negative regulation of nucleotide metabolic process//negative regulation of catalytic activity	GO:0004857	enzyme inhibitor activity	GO:0005739	mitochondrion	--	--
comp38977_c0	324.788	1283.59	-1.9826	3.35e-26	3.1e-23	TRUE	336.568	1542.13	-2.196	7.76e-28	6.84e-25	TRUE	891	225434875	XP_002283174.1	286	6.16e-28	PREDICTED: uncharacterized protein LOC100248460 [Vitis vinifera] >gi|297746039|emb|CBI16095.3| unnamed protein product [Vitis vinifera]	--	--	--	--	--	--	--	--	--	--	--	--	--	--	--	--	--	--	--	--	--	--	--
comp39055_c0	1210.61	3686.52	-1.6065	1.13e-20	6.01e-18	TRUE	1030.23	3903.12	-1.9217	7.69e-24	4.44e-21	TRUE	2765	225443490	XP_002274181.1	2353	0	PREDICTED: uncharacterized protein LOC100256501 isoform 1 [Vitis vinifera]	359483228	XM_002274145.2	884	0	PREDICTED: Vitis vinifera uncharacterized LOC100256501, transcript variant 1 (LOC100256501), mRNA	--	--	--	--	Q94EG6	126	3.81e-06	Uncharacterized protein At5g02240 OS=Arabidopsis thaliana GN=At5g02240 PE=1 SV=1	PF01370//PF02724//PF01073//PF02254//PF00106//PF02882	NAD dependent epimerase/dehydratase family//CDC45-like protein//3-beta hydroxysteroid dehydrogenase/isomerase family//TrkA-N domain//short chain dehydrogenase//Tetrahydrofolate dehydrogenase/cyclohydrolase, NAD(P)-binding domain	GO:0008210//GO:0006813//GO:0008209//GO:0008152//GO:0009396//GO:0008207//GO:0006270//GO:0006694//GO:0044237//GO:0055114//GO:0046487	estrogen metabolic process//potassium ion transport//androgen metabolic process//metabolic process//folic acid-containing compound biosynthetic process//C21-steroid hormone metabolic process//DNA replication initiation//steroid biosynthetic process//cellular metabolic process//oxidation-reduction process//glyoxylate metabolic process	GO:0050662//GO:0016491//GO:0003824//GO:0016616//GO:0004488//GO:0003854	coenzyme binding//oxidoreductase activity//catalytic activity//oxidoreductase activity, acting on the CH-OH group of donors, NAD or NADP as acceptor//methylenetetrahydrofolate dehydrogenase (NADP+) activity//3-beta-hydroxy-delta5-steroid dehydrogenase activity	--	--	--	--
comp39082_c0	350.636	1006.81	-1.5217	5.85e-16	1.73e-13	TRUE	435.162	1103.09	-1.3419	5.88e-07	2.92e-05	TRUE	930	224097132	XP_002310845.1	672	6.16e-85	predicted protein [Populus trichocarpa] >gi|222853748|gb|EEE91295.1| predicted protein [Populus trichocarpa]	--	--	--	--	--	--	--	--	--	--	--	--	--	--	--	--	--	--	--	--	--	--	--
comp39088_c0	284.486	674.944	-1.2464	1.09e-10	1.35e-08	TRUE	313.433	1257.68	-2.0045	9.16e-07	4.37e-05	TRUE	943	356513133	XP_003525268.1	254	3.87e-24	PREDICTED: uncharacterized protein LOC100818788 [Glycine max]	--	--	--	--	--	--	--	--	--	--	--	--	--	--	--	--	--	--	--	--	--	--	--
comp39101_c0	69.979	195.369	-1.4812	9.48e-09	8.06e-07	TRUE	70.3579	217.218	-1.6264	3.45e-10	3.21e-08	TRUE	1705	359487374	XP_003633580.1	1292	8.29e-172	PREDICTED: siroheme synthase-like [Vitis vinifera]	359487373	XM_003633532.1	431	0	PREDICTED: Vitis vinifera siroheme synthase-like (LOC100852901), mRNA	--	--	--	--	Q21K21	559	5.3e-63	Siroheme synthase OS=Saccharophagus degradans (strain 2-40 / ATCC 43961 / DSM 17024) GN=cysG PE=3 SV=1	PF00590	Tetrapyrrole (Corrin/Porphyrin) Methylases	GO:0032259//GO:0006779//GO:0008152//GO:0055114	methylation//porphyrin-containing compound biosynthetic process//metabolic process//oxidation-reduction process	GO:0008168//GO:0043115	methyltransferase activity//precorrin-2 dehydrogenase activity	--	--	KOG1527	Uroporphyrin III methyltransferase
comp39127_c0	163.488	684.908	-2.0667	4.51e-24	3.28e-21	TRUE	56.6355	580.874	-3.3584	3.58e-44	9.87e-41	TRUE	235	378749114	AFC37244.1	439	2.51e-51	chalcone synthase 3 [Camellia chekiangoleosa]	567938	D26595.1	232	4.44e-117	Camellia sinensis CHS3 mRNA for chalcone synthase, complete cds, clone: VEG41	K00660	CHS	chalcone synthase	http://www.genome.jp/dbget-bin/www_bget?ko:K00660	P48386	435	6.67e-52	Chalcone synthase 1 OS=Camellia sinensis GN=CHS1 PE=2 SV=1	PF00195	Chalcone and stilbene synthases, N-terminal domain	GO:0009058	biosynthetic process	GO:0016747//GO:0016746	transferase activity, transferring acyl groups other than amino-acyl groups//transferase activity, transferring acyl groups	--	--	--	--
comp39127_c1	73.7685	300.555	-2.0266	4.08e-17	1.41e-14	TRUE	21.2302	231.558	-3.4472	1.1e-15	2.33e-13	TRUE	216	378749114	AFC37244.1	141	4.05e-09	chalcone synthase 3 [Camellia chekiangoleosa]	567938	D26595.1	160	4.28e-77	Camellia sinensis CHS3 mRNA for chalcone synthase, complete cds, clone: VEG41	--	--	--	--	P48386	134	2.27e-09	Chalcone synthase 1 OS=Camellia sinensis GN=CHS1 PE=2 SV=1	--	--	--	--	--	--	--	--	--	--
comp39132_c1	183.614	673.283	-1.8745	7.96e-05	0.0028105	TRUE	357.188	1188.13	-1.7339	2.14e-08	1.43e-06	TRUE	413	224078604	XP_002305572.1	681	1.35e-86	predicted protein [Populus trichocarpa] >gi|118489494|gb|ABK96549.1| unknown [Populus trichocarpa x Populus deltoides] >gi|222848536|gb|EEE86083.1| predicted protein [Populus trichocarpa]	--	--	--	--	--	--	--	--	--	Q01908	658	3.38e-84	ATP synthase gamma chain 1, chloroplastic OS=Arabidopsis thaliana GN=ATPC1 PE=1 SV=1	PF00231	ATP synthase	GO:0015986//GO:0015992//GO:0006119//GO:0009772	ATP synthesis coupled proton transport//proton transport//oxidative phosphorylation//photosynthetic electron transport in photosystem II	GO:0046961//GO:0046933	proton-transporting ATPase activity, rotational mechanism//proton-transporting ATP synthase activity, rotational mechanism	GO:0005886//GO:0045259//GO:0009941//GO:0009535//GO:0045261	plasma membrane//proton-transporting ATP synthase complex//chloroplast envelope//chloroplast thylakoid membrane//proton-transporting ATP synthase complex, catalytic core F(1)	--	--
comp39136_c0	1231.37	3037.69	-1.3027	3.39e-14	7.73e-12	TRUE	918.87	2828.92	-1.6223	3.35e-17	8.62e-15	TRUE	1579	356499600	XP_003518626.1	934	4.38e-120	PREDICTED: uncharacterized protein LOC100815863 [Glycine max]	349721571	FQ382022.1	336	5.19e-174	Vitis vinifera clone SS0ABG75YC02	--	--	--	--	--	--	--	--	PF01422	NF-X1 type zinc finger	GO:0006355	regulation of transcription, DNA-dependent	GO:0003700//GO:0008270	sequence-specific DNA binding transcription factor activity//zinc ion binding	GO:0005667//GO:0005634	transcription factor complex//nucleus	--	--
comp39137_c0	555.911	1483.82	-1.4164	2.39e-15	6.35e-13	TRUE	306.171	1173.43	-1.9383	3.05e-15	5.99e-13	TRUE	1173	--	--	--	--	--	--	--	--	--	--	--	--	--	--	--	--	--	--	--	--	--	--	--	--	--	--	--	--
comp39138_c0	715.336	1594.95	-1.1568	6.07e-11	7.92e-09	TRUE	592.592	2098.71	-1.8244	8.49e-21	3.36e-18	TRUE	1081	224053655	XP_002297914.1	650	1.53e-80	predicted protein [Populus trichocarpa] >gi|222845172|gb|EEE82719.1| predicted protein [Populus trichocarpa]	--	--	--	--	--	--	--	--	--	Q9SCY2	557	6.55e-68	Peptidyl-prolyl cis-trans isomerase FKBP13, chloroplastic OS=Arabidopsis thaliana GN=FKBP13 PE=1 SV=2	PF00254	FKBP-type peptidyl-prolyl cis-trans isomerase	GO:0006457	protein folding	--	--	--	--	KOG0549	FKBP-type peptidyl-prolyl cis-trans isomerase
comp39142_c1	1505.58	3180.28	-1.0788	2.25e-10	2.58e-08	TRUE	1694.98	3860.49	-1.1875	9.44e-11	9.6e-09	TRUE	1302	255545220	XP_002513671.1	1558	0	Anthranilate N-benzoyltransferase protein, putative [Ricinus communis] >gi|223547579|gb|EEF49074.1| Anthranilate N-benzoyltransferase protein, putative [Ricinus communis]	359490620	XM_002271373.2	246	4.57e-124	PREDICTED: Vitis vinifera BAHD acyltransferase DCR-like (LOC100243942), mRNA	--	--	--	--	Q9FF86	1414	0	BAHD acyltransferase DCR OS=Arabidopsis thaliana GN=DCR PE=2 SV=1	PF02458	Transferase family	--	--	GO:0047672//GO:0016747	anthranilate N-benzoyltransferase activity//transferase activity, transferring acyl groups other than amino-acyl groups	--	--	--	--
comp39145_c1	531.411	1079.31	-1.0222	0.00032462	0.0094197	TRUE	519.929	1358.29	-1.3854	1.99e-05	0.00068576	TRUE	827	81074037	ABB55361.1	210	1.55e-17	40S ribosomal protein S10-like [Solanum tuberosum] >gi|82400160|gb|ABB72819.1| 40S ribosomal protein S10-like protein [Solanum tuberosum]	330318587	HM003246.1	529	0	Camellia sinensis clone U10BCDNA 3027 40S ribosomal protein s10 mRNA, complete cds	--	--	--	--	Q9FFS8	190	4.5e-16	40S ribosomal protein S10-2 OS=Arabidopsis thaliana GN=RPS10B PE=2 SV=1	--	--	--	--	--	--	GO:0005840	ribosome	KOG3344	40s ribosomal protein s10
comp39151_c0	1579.87	3293.88	-1.06	3.37e-10	3.76e-08	TRUE	1448.59	3501.1	-1.2732	2.93e-12	3.78e-10	TRUE	341	108706090	ABF93885.1	452	5.14e-56	60S ribosomal protein L23, putative, expressed [Oryza sativa Japonica Group] >gi|125542330|gb|EAY88469.1| hypothetical protein OsI_09939 [Oryza sativa Indica Group]	356572285	XM_003554252.1	159	2.57e-76	PREDICTED: Glycine max 60S ribosomal protein L23-like (LOC100811636), mRNA	--	--	--	--	Q07760	450	2.08e-56	60S ribosomal protein L23 OS=Nicotiana tabacum GN=RPL23 PE=2 SV=1	PF00238	Ribosomal protein L14p/L23e	GO:0006412//GO:0042254	translation//ribosome biogenesis	GO:0003735	structural constituent of ribosome	GO:0005840	ribosome	KOG0901	60S ribosomal protein L14/L17/L23
comp39166_c0	113.656	1125.27	-3.3075	5.91e-57	2.96e-53	TRUE	80.3812	1078.68	-3.7463	1.51e-60	1.17e-56	TRUE	790	225438928	XP_002284084.1	132	1.49e-07	PREDICTED: uncharacterized protein LOC100244040 [Vitis vinifera]	--	--	--	--	--	--	--	--	--	--	--	--	--	--	--	--	--	--	--	--	--	--	--
comp39178_c0	657.119	1675.57	-1.3504	3.34e-14	7.65e-12	TRUE	787.82	1786.53	-1.1812	8.16e-10	7.08e-08	TRUE	1411	225431637	XP_002263124.1	837	6.36e-106	PREDICTED: gibberellin 3-beta-dioxygenase 4-like [Vitis vinifera]	--	--	--	--	--	--	--	--	--	Q9C899	291	1.34e-27	Feruloyl CoA ortho-hydroxylase 2 OS=Arabidopsis thaliana GN=F6'H2 PE=1 SV=1	PF03171	2OG-Fe(II) oxygenase superfamily	GO:0055114	oxidation-reduction process	GO:0016491//GO:0016706	oxidoreductase activity//oxidoreductase activity, acting on paired donors, with incorporation or reduction of molecular oxygen, 2-oxoglutarate as one donor, and incorporation of one atom each of oxygen into both donors	--	--	KOG0143	Iron/ascorbate family oxidoreductases
comp39195_c0	221.284	493.966	-1.1585	1.23e-05	0.00053386	TRUE	200.685	495.382	-1.3036	1.5e-09	1.24e-07	TRUE	311	255575865	XP_002528830.1	201	3.5e-18	60S ribosomal protein L14, putative [Ricinus communis] >gi|223531742|gb|EEF33564.1| 60S ribosomal protein L14, putative [Ricinus communis]	--	--	--	--	--	--	--	--	--	Q9SIM4	183	9.02e-17	60S ribosomal protein L14-1 OS=Arabidopsis thaliana GN=RPL14A PE=2 SV=1	PF01929	Ribosomal protein L14	GO:0006412//GO:0042254	translation//ribosome biogenesis	GO:0003735	structural constituent of ribosome	GO:0005840//GO:0005622	ribosome//intracellular	--	--
comp39214_c0	727.327	1601.66	-1.1389	9.24e-11	1.16e-08	TRUE	598.348	1839.01	-1.6199	7.42e-17	1.82e-14	TRUE	1036	225462568	XP_002268262.1	534	5.78e-64	PREDICTED: thioredoxin X, chloroplastic [Vitis vinifera]	--	--	--	--	--	--	--	--	--	Q8LD49	451	1.37e-52	Thioredoxin X, chloroplastic OS=Arabidopsis thaliana GN=ATHX PE=2 SV=2	PF00085//PF00578//PF08534	Thioredoxin//AhpC/TSA family//Redoxin	GO:0045454//GO:0055114	cell redox homeostasis//oxidation-reduction process	GO:0016491//GO:0016209	oxidoreductase activity//antioxidant activity	--	--	KOG0910	Thioredoxin-like protein
comp39221_c0	127.72	299.814	-1.2311	0.00033121	0.0095717	TRUE	65.3329	228.608	-1.807	5.63e-12	6.98e-10	TRUE	897	--	--	--	--	--	--	--	--	--	--	--	--	--	--	--	--	--	--	--	--	--	--	--	--	--	--	--	--
comp39254_c0	42.8904	155.17	-1.8551	1.09e-10	1.35e-08	TRUE	48.0803	147.169	-1.614	3.09e-08	2.01e-06	TRUE	500	68131790	AAY85179.1	278	5.59e-27	fiber expressed protein [Gossypium hirsutum]	--	--	--	--	--	--	--	--	--	--	--	--	--	--	--	--	--	--	--	--	--	--	--
comp39261_c0	202.525	492.512	-1.2821	3.01e-10	3.39e-08	TRUE	188.878	504.545	-1.4175	1.09e-10	1.1e-08	TRUE	1223	297735490	CBI17930.3	904	4.35e-117	unnamed protein product [Vitis vinifera]	359479594	XM_002275161.2	281	1.5e-143	PREDICTED: Vitis vinifera protein OSB2, chloroplastic-like (LOC100242562), mRNA	--	--	--	--	Q9SX99	282	3.19e-27	Protein OSB1, mitochondrial OS=Arabidopsis thaliana GN=OSB1 PE=1 SV=1	PF01336//PF00436	OB-fold nucleic acid binding domain//Single-strand binding protein family	--	--	GO:0003697//GO:0003676	single-stranded DNA binding//nucleic acid binding	--	--	--	--
comp39324_c0	344.215	769.796	-1.1612	6.78e-05	0.0024388	TRUE	279.07	656.471	-1.2341	2.15e-09	1.74e-07	TRUE	2094	225447035	XP_002269463.1	1525	0	PREDICTED: arogenate dehydratase/prephenate dehydratase 1, chloroplastic [Vitis vinifera]	225447034	XM_002269427.1	504	0	PREDICTED: Vitis vinifera arogenate dehydratase/prephenate dehydratase 1, chloroplastic-like (LOC100265426), mRNA	--	--	--	--	Q9SA96	1149	1.98e-149	Arogenate dehydratase/prephenate dehydratase 1, chloroplastic OS=Arabidopsis thaliana GN=ADT1 PE=1 SV=1	PF00800//PF01842	Prephenate dehydratase//ACT domain	GO:0009094//GO:0008152//GO:0006571//GO:0000162	L-phenylalanine biosynthetic process//metabolic process//tyrosine biosynthetic process//tryptophan biosynthetic process	GO:0004664//GO:0016597	prephenate dehydratase activity//amino acid binding	--	--	KOG2797	Prephenate dehydratase
comp39379_c0	66.6923	143.711	-1.1076	4.81e-05	0.0018075	TRUE	67.1989	176.813	-1.3957	2.91e-07	1.54e-05	TRUE	241	151368158	ABS10814.1	273	7.95e-29	chloroplast transketolase precursor, partial [Gossypium barbadense]	356506189	XM_003521822.1	145	1.05e-68	PREDICTED: Glycine max transketolase, chloroplastic-like (LOC100818028), mRNA	--	--	--	--	Q43848	282	6.19e-29	Transketolase, chloroplastic OS=Solanum tuberosum PE=2 SV=1	--	--	--	--	--	--	--	--	KOG0523	Transketolase
comp39382_c0	28.0885	72.7229	-1.3724	0.00015526	0.0049934	TRUE	46.9018	114.304	-1.2852	4.24e-05	0.0013428	TRUE	336	--	--	--	--	--	--	--	--	--	--	--	--	--	--	--	--	--	--	--	--	--	--	--	--	--	--	--	--
comp39429_c0	37.8752	101.854	-1.4272	9.04e-06	0.00040422	TRUE	30.4895	122.713	-2.0089	1.06e-09	9.01e-08	TRUE	202	226498726	NP_001150035.1	316	1.46e-34	acyl-protein thioesterase 2 [Zea mays] >gi|194696986|gb|ACF82577.1| unknown [Zea mays] >gi|194699872|gb|ACF84020.1| unknown [Zea mays] >gi|195620508|gb|ACG32084.1| acyl-protein thioesterase 2 [Zea mays] >gi|195636228|gb|ACG37582.1| acyl-protein thioesterase 2 [Zea mays] >gi|238015148|gb|ACR38609.1| unknown [Zea mays] >gi|414876081|tpg|DAA53212.1| TPA: acyl-protein thioesterase 2 isoform 1 [Zea ma…	--	--	--	--	--	K06130	LYPLA2	lysophospholipase II	http://www.genome.jp/dbget-bin/www_bget?ko:K06130	Q9WTL7	132	1.03e-09	Acyl-protein thioesterase 2 OS=Mus musculus GN=Lypla2 PE=1 SV=1	PF02230	Phospholipase/Carboxylesterase	--	--	GO:0016787	hydrolase activity	--	--	KOG2112	Lysophospholipase
comp39535_c0	200.736	482.456	-1.2651	6.85e-10	7.24e-08	TRUE	209.738	440.504	-1.0706	1.01e-06	4.77e-05	TRUE	1438	359476644	XP_003631874.1	1093	1.62e-144	PREDICTED: uncharacterized protein LOC100852880 [Vitis vinifera] >gi|297735046|emb|CBI17408.3| unnamed protein product [Vitis vinifera]	359495670	XM_002272518.2	325	6.15e-168	PREDICTED: Vitis vinifera uncharacterized LOC100259506 (LOC100259506), mRNA	--	--	--	--	--	--	--	--	--	--	--	--	GO:0031072	heat shock protein binding	--	--	--	--
comp39572_c0	68.0094	156.908	-1.2061	6.75e-06	0.00031048	TRUE	47.7256	258.253	-2.4359	1.25e-19	4.36e-17	TRUE	285	147818385	CAN71216.1	145	2.08e-10	hypothetical protein VITISV_033484 [Vitis vinifera]	--	--	--	--	--	--	--	--	--	--	--	--	--	--	--	--	--	--	--	--	--	--	--
comp39616_c0	20.1647	69.391	-1.7829	4.98e-06	0.00023667	TRUE	13.1441	54.0216	-2.0391	1e-05	0.00037263	TRUE	432	296090195	CBI40014.3	194	4.25e-15	unnamed protein product [Vitis vinifera]	--	--	--	--	--	--	--	--	--	--	--	--	--	--	--	GO:0009416//GO:0006351	response to light stimulus//transcription, DNA-dependent	--	--	GO:0009536	plastid	--	--
comp39806_c0	477.713	1992.22	-2.0602	6.42e-30	8.16e-27	TRUE	344.634	1511.77	-2.1331	3.78e-14	6.3e-12	TRUE	1739	225434168	XP_002275170.1	1745	0	PREDICTED: UDP-glycosyltransferase 74F2 [Vitis vinifera] >gi|147815573|emb|CAN68287.1| hypothetical protein VITISV_017016 [Vitis vinifera]	209954686	AB360610.1	78	1.51e-30	Lycium barbarum UGT74P1 mRNA for putative glycosyltransferase, complete cds	K13691	SGT1	pathogen-inducible salicylic acid glucosyltransferase	http://www.genome.jp/dbget-bin/www_bget?ko:K13691	O22822	1378	0	UDP-glycosyltransferase 74F2 OS=Arabidopsis thaliana GN=UGT74F2 PE=1 SV=1	PF04101//PF00201	Glycosyltransferase family 28 C-terminal domain//UDP-glucoronosyl and UDP-glucosyl transferase	GO:0030259//GO:0018874//GO:0009696//GO:0046482//GO:0005975//GO:0008152	lipid glycosylation//benzoate metabolic process//salicylic acid metabolic process//para-aminobenzoic acid metabolic process//carbohydrate metabolic process//metabolic process	GO:0052641//GO:0030246//GO:0016758//GO:0080044//GO:0052639//GO:0052640//GO:0080002//GO:0080046	benzoic acid glucosyltransferase activity//carbohydrate binding//transferase activity, transferring hexosyl groups//quercetin 7-O-glucosyltransferase activity//salicylic acid glucosyltransferase (ester-forming) activity//salicylic acid glucosyltransferase (glucoside-forming) activity//UDP-glucose:4-aminobenzoate acylglucosyltransferase activity//quercetin 4'-O-glucosyltransferase activity	--	--	KOG1192	UDP-glucuronosyl and UDP-glucosyl transferase
comp39855_c0	35.8599	187.307	-2.385	1.39e-16	4.44e-14	TRUE	42.717	258.331	-2.5963	3.18e-15	6.2e-13	TRUE	1564	255557142	XP_002519602.1	1133	1.4e-148	Auxin-induced protein 5NG4, putative [Ricinus communis] >gi|223541192|gb|EEF42747.1| Auxin-induced protein 5NG4, putative [Ricinus communis]	--	--	--	--	--	--	--	--	--	Q6J163	383	3.4e-39	Auxin-induced protein 5NG4 OS=Pinus taeda PE=2 SV=1	PF00892	EamA-like transporter family	--	--	--	--	GO:0016020	membrane	--	--
comp39856_c0	73.9942	149.238	-1.0121	0.00012967	0.004297	TRUE	74.1664	194.768	-1.3929	8.95e-08	5.28e-06	TRUE	563	297736459	CBI25330.3	423	4.2e-48	unnamed protein product [Vitis vinifera]	--	--	--	--	--	--	--	--	--	Q9ZUU1	410	2.01e-47	Probable adenylate kinase 1, chloroplastic OS=Arabidopsis thaliana GN=At2g37250 PE=2 SV=1	--	--	GO:0046939//GO:0044209	nucleotide phosphorylation//AMP salvage	GO:0019201//GO:0016776//GO:0005524	nucleotide kinase activity//phosphotransferase activity, phosphate group as acceptor//ATP binding	GO:0005737	cytoplasm	--	--
comp40010_c0	45.8142	126.707	-1.4676	2.52e-06	0.00012991	TRUE	29.5183	162.622	-2.4618	7.02e-15	1.31e-12	TRUE	802	225436377	XP_002271178.1	392	2.97e-44	PREDICTED: recQ-mediated genome instability protein 2 [Vitis vinifera] >gi|297734866|emb|CBI17100.3| unnamed protein product [Vitis vinifera]	393715589	AB624113.1	130	8.46e-60	Camellia sinensis DNA, SSR marker, MSG0529	K15365	RMI2	RecQ-mediated genome instability protein 2	http://www.genome.jp/dbget-bin/www_bget?ko:K15365	--	--	--	--	PF01336	OB-fold nucleic acid binding domain	--	--	GO:0003676	nucleic acid binding	--	--	--	--
comp40069_c0	42.0276	101.116	-1.2666	4.97e-05	0.0018567	TRUE	38.6302	106.152	-1.4583	9.18e-06	0.00034507	TRUE	721	--	--	--	--	--	--	--	--	--	--	--	--	--	--	--	--	--	--	--	--	--	--	--	--	--	--	--	--
comp40098_c0	14.2562	47.6588	-1.7412	0.00013045	0.0043107	TRUE	6.68391	37.9158	-2.504	1.12e-05	0.00041165	TRUE	453	357455795	XP_003598178.1	132	3.81e-07	Hexose carrier [Medicago truncatula] >gi|355487226|gb|AES68429.1| Hexose carrier [Medicago truncatula]	--	--	--	--	--	--	--	--	--	Q07423	118	1.8e-06	Hexose carrier protein HEX6 OS=Ricinus communis GN=HEX6 PE=2 SV=1	--	--	GO:0006810	transport	GO:0005215	transporter activity	--	--	--	--
comp40112_c0	229.282	537.491	-1.2291	1.71e-06	9.22e-05	TRUE	184.121	645.159	-1.809	4.22e-17	1.07e-14	TRUE	426	255555105	XP_002518590.1	437	1.13e-51	DAG protein, chloroplast precursor, putative [Ricinus communis] >gi|223542435|gb|EEF43977.1| DAG protein, chloroplast precursor, putative [Ricinus communis]	388515562	BT146049.1	119	5.65e-54	Lotus japonicus clone JCVI-FLLj-11H4 unknown mRNA	--	--	--	--	Q38732	376	1.34e-43	DAG protein, chloroplastic OS=Antirrhinum majus GN=DAG PE=2 SV=1	--	--	--	--	--	--	--	--	--	--
comp40112_c1	262.355	599.563	-1.1924	1.13e-09	1.15e-07	TRUE	253.486	764.983	-1.5935	1.28e-14	2.28e-12	TRUE	639	6014904	Q38732.1	380	4.53e-42	RecName: Full=DAG protein, chloroplastic; Flags: Precursor >gi|1200205|emb|CAA65064.1| DAG [Antirrhinum majus]	403044349	NM_001253337.2	111	2.43e-49	Glycine max DAG protein, chloroplastic-like (LOC100788853), mRNA	--	--	--	--	Q38732	380	3.06e-43	DAG protein, chloroplastic OS=Antirrhinum majus GN=DAG PE=2 SV=1	--	--	--	--	--	--	GO:0009507	chloroplast	--	--
comp40133_c0	16.2714	84.2518	-2.3724	7.32e-10	7.69e-08	TRUE	17.5526	94.4215	-2.4274	4.6e-11	4.89e-09	TRUE	1080	255586274	XP_002533789.1	1351	0	short chain alcohol dehydrogenase, putative [Ricinus communis] >gi|223526278|gb|EEF28591.1| short chain alcohol dehydrogenase, putative [Ricinus communis]	225439591	XM_002265856.1	339	7.56e-176	PREDICTED: Vitis vinifera sex determination protein tasselseed-2-like (LOC100265336), mRNA	--	--	--	--	Q9SCU0	1076	1.21e-144	Short-chain dehydrogenase reductase 2a OS=Arabidopsis thaliana GN=SDR2a PE=3 SV=1	PF00106//PF01073//PF01370	short chain dehydrogenase//3-beta hydroxysteroid dehydrogenase/isomerase family//NAD dependent epimerase/dehydratase family	GO:0006694//GO:0044237//GO:0055114//GO:0042967//GO:0008210//GO:0008209//GO:0006633//GO:0008207//GO:0008152	steroid biosynthetic process//cellular metabolic process//oxidation-reduction process//acyl-carrier-protein biosynthetic process//estrogen metabolic process//androgen metabolic process//fatty acid biosynthetic process//C21-steroid hormone metabolic process//metabolic process	GO:0003824//GO:0016616//GO:0003854//GO:0000166//GO:0004316//GO:0050662//GO:0016491	catalytic activity//oxidoreductase activity, acting on the CH-OH group of donors, NAD or NADP as acceptor//3-beta-hydroxy-delta5-steroid dehydrogenase activity//nucleotide binding//3-oxoacyl-[acyl-carrier-protein] reductase (NADPH) activity//coenzyme binding//oxidoreductase activity	GO:0005835	fatty acid synthase complex	KOG0725	Reductases with broad range of substrate specificities
comp40140_c0	278.614	606.837	-1.123	7.96e-09	6.86e-07	TRUE	225.676	810.691	-1.8449	2.1e-18	6.24e-16	TRUE	2296	224075078	XP_002304549.1	867	2.99e-106	predicted protein [Populus trichocarpa] >gi|222841981|gb|EEE79528.1| predicted protein [Populus trichocarpa]	359474082	XM_002272759.2	205	5.05e-101	PREDICTED: Vitis vinifera uncharacterized LOC100246730, transcript variant 1 (LOC100246730), mRNA	--	--	--	--	Q8H0Y8	521	5.56e-58	Probable WRKY transcription factor 41 OS=Arabidopsis thaliana GN=WRKY41 PE=2 SV=2	PF03106	WRKY DNA -binding domain	GO:0006355	regulation of transcription, DNA-dependent	GO:0043565//GO:0003700	sequence-specific DNA binding//sequence-specific DNA binding transcription factor activity	GO:0005667	transcription factor complex	--	--
comp40144_c0	1847.81	4590.53	-1.3128	7.46e-15	1.88e-12	TRUE	1457.72	5463.69	-1.9062	6.44e-24	3.79e-21	TRUE	1257	359472952	XP_002279311.2	837	3.83e-107	PREDICTED: 50S ribosomal protein L15, chloroplastic-like [Vitis vinifera] >gi|297737813|emb|CBI27014.3| unnamed protein product [Vitis vinifera]	330318729	HM003324.1	443	0	Camellia sinensis clone U10BcDNA 2317 50S ribosomal protein L15 mRNA, partial cds	--	--	--	--	P31165	723	2.78e-91	50S ribosomal protein L15, chloroplastic (Fragment) OS=Pisum sativum GN=RPL15 PE=2 SV=1	--	--	GO:0042254//GO:0006412	ribosome biogenesis//translation	GO:0003735	structural constituent of ribosome	GO:0015934//GO:0005840	large ribosomal subunit//ribosome	KOG0846	Mitochondrial/chloroplast ribosomal protein L15/L10
comp40170_c0	850.47	1798.51	-1.0805	5.61e-10	5.97e-08	TRUE	789.747	2401.89	-1.6047	2.63e-06	0.00011233	TRUE	1340	225459888	XP_002262923.1	701	2.36e-86	PREDICTED: uncharacterized protein LOC100267182 [Vitis vinifera]	403043673	NM_001254633.2	164	1.81e-78	Glycine max uncharacterized LOC100816881 (LOC100816881), mRNA	--	--	--	--	--	--	--	--	PF01632	Ribosomal protein L35	GO:0006412//GO:0042254	translation//ribosome biogenesis	GO:0003735	structural constituent of ribosome	GO:0005840//GO:0005622	ribosome//intracellular	--	--
comp40221_c1	227.208	469.72	-1.0478	1.98e-07	1.3e-05	TRUE	183.918	481.825	-1.3894	2.89e-06	0.00012187	TRUE	500	225435480	XP_002285503.1	308	5.1e-31	PREDICTED: ADP,ATP carrier protein, mitochondrial-like [Vitis vinifera]	--	--	--	--	--	--	--	--	--	P27081	278	4.38e-28	ADP,ATP carrier protein, mitochondrial (Fragment) OS=Solanum tuberosum GN=ANT1 PE=2 SV=1	--	--	GO:0044765	single-organism transport	--	--	GO:0031967//GO:0009507//GO:0071944//GO:0005739//GO:0016020	organelle envelope//chloroplast//cell periphery//mitochondrion//membrane	--	--
comp40245_c0	161.986	400.006	-1.3042	8.73e-10	9.01e-08	TRUE	169.7	405.647	-1.2572	3.51e-08	2.26e-06	TRUE	2970	225441064	XP_002277923.1	3214	0	PREDICTED: pentatricopeptide repeat-containing protein At5g03800-like [Vitis vinifera]	224140234	XM_002323453.1	565	0	Populus trichocarpa predicted protein, mRNA	--	--	--	--	Q9FFN1	2516	0	Pentatricopeptide repeat-containing protein At5g03800 OS=Arabidopsis thaliana GN=EMB175 PE=2 SV=1	PF00515	Tetratricopeptide repeat	--	--	GO:0005515	protein binding	--	--	--	--
comp40278_c0	19.119	65.7269	-1.7815	9.43e-06	0.00042071	TRUE	11.4636	45.3132	-1.9829	7.07e-05	0.0020894	TRUE	344	296088529	CBI37520.3	321	7.35e-34	unnamed protein product [Vitis vinifera]	--	--	--	--	--	--	--	--	--	Q8GVE3	249	1.34e-24	Flavanone 7-O-glucoside 2''-O-beta-L-rhamnosyltransferase OS=Citrus maxima GN=C12RT1 PE=1 SV=2	PF03033//PF00439	Glycosyltransferase family 28 N-terminal domain//Bromodomain	GO:0030259//GO:0005975	lipid glycosylation//carbohydrate metabolic process	GO:0016758//GO:0005515	transferase activity, transferring hexosyl groups//protein binding	--	--	--	--
comp40286_c0	491.167	1404.27	-1.5155	7.21e-17	2.39e-14	TRUE	434.552	1221.72	-1.4913	3.28e-10	3.06e-08	TRUE	1457	225457650	XP_002273332.1	773	1.1e-96	PREDICTED: psbP domain-containing protein 3, chloroplastic [Vitis vinifera] >gi|297745601|emb|CBI40766.3| unnamed protein product [Vitis vinifera]	330318510	HM003344.1	343	6.14e-178	Camellia sinensis clone U10BcDNA 3162	--	--	--	--	Q9S720	674	2.84e-83	PsbP domain-containing protein 3, chloroplastic OS=Arabidopsis thaliana GN=PPD3 PE=1 SV=2	PF01789//PF08727	PsbP//Poliovirus 3A protein like	GO:0006144//GO:0015979//GO:0006508	purine nucleobase metabolic process//photosynthesis//proteolysis	GO:0003968//GO:0005509//GO:0004197//GO:0017111	RNA-directed RNA polymerase activity//calcium ion binding//cysteine-type endopeptidase activity//nucleoside-triphosphatase activity	GO:0009523//GO:0031379//GO:0019898//GO:0009654	photosystem II//RNA-directed RNA polymerase complex//extrinsic to membrane//oxygen evolving complex	--	--
comp40404_c0	314.349	691.096	-1.1365	3.27e-09	3.05e-07	TRUE	285.852	660.62	-1.2086	2.65e-09	2.12e-07	TRUE	1244	317106741	BAJ53237.1	990	3.94e-130	JHL06P13.18 [Jatropha curcas]	449484172	XM_004156758.1	218	1.6e-108	PREDICTED: Cucumis sativus peptide deformylase 1A, chloroplastic-like, transcript variant 1 (LOC101226131), mRNA	--	--	--	--	Q9FUZ0	936	5.15e-123	Peptide deformylase 1A, chloroplastic OS=Solanum lycopersicum GN=PDF1A PE=2 SV=1	--	--	GO:0006412//GO:0006807	translation//nitrogen compound metabolic process	GO:0042586//GO:0005506	peptide deformylase activity//iron ion binding	--	--	--	--
comp40465_c0	469.036	1105.02	-1.2363	1.18e-11	1.76e-09	TRUE	409.06	1319.43	-1.6895	4.71e-11	4.98e-09	TRUE	1913	219842174	BAH10644.1	1890	0	tocopherol cyclase [Hevea brasiliensis]	359476043	XM_002281388.2	641	0	PREDICTED: Vitis vinifera tocopherol cyclase, chloroplastic-like (LOC100268095), mRNA	--	--	--	--	Q94FY7	1697	0	Tocopherol cyclase, chloroplastic OS=Arabidopsis thaliana GN=VTE1 PE=1 SV=1	PF14249	Tocopherol cyclase	--	--	GO:0009976	tocopherol cyclase activity	--	--	--	--
comp40519_c0	205.94	534.296	-1.3754	7.18e-07	4.22e-05	TRUE	151.596	478.498	-1.6583	8.58e-14	1.37e-11	TRUE	597	359473789	XP_002265030.2	263	6.92e-25	PREDICTED: peptidyl-prolyl cis-trans isomerase CYP20-2, chloroplastic-like [Vitis vinifera] >gi|296088703|emb|CBI38153.3| unnamed protein product [Vitis vinifera]	--	--	--	--	--	--	--	--	--	Q9ASS6	213	3.14e-19	Peptidyl-prolyl cis-trans isomerase CYP20-2, chloroplastic OS=Arabidopsis thaliana GN=CYP20-2 PE=1 SV=1	PF00160	Cyclophilin type peptidyl-prolyl cis-trans isomerase/CLD	GO:0006457	protein folding	GO:0003755	peptidyl-prolyl cis-trans isomerase activity	--	--	KOG0880	Peptidyl-prolyl cis-trans isomerase
comp40567_c0	364.706	970.87	-1.4125	5.25e-14	1.16e-11	TRUE	361.563	824.061	-1.1885	7.34e-09	5.37e-07	TRUE	1499	296081161	CBI18187.3	864	3.36e-109	unnamed protein product [Vitis vinifera]	225460695	XM_002270311.1	360	0	PREDICTED: Vitis vinifera uncharacterized LOC100243534 (LOC100243534), mRNA	--	--	--	--	O78458	190	4.28e-15	Uncharacterized protein ycf37 OS=Guillardia theta GN=ycf37 PE=3 SV=1	PF13181//PF13174//PF00515//PF13176	Tetratricopeptide repeat//Tetratricopeptide repeat//Tetratricopeptide repeat//Tetratricopeptide repeat	--	--	GO:0005515	protein binding	--	--	KOG1127	TPR repeat-containing protein
comp40592_c0	26.8599	83.3222	-1.6332	3.97e-05	0.001527	TRUE	18.3547	92.2132	-2.3288	2.45e-07	1.32e-05	TRUE	377	255549048	XP_002515580.1	304	1.11e-31	sigma factor sigb regulation protein rsbq, putative [Ricinus communis] >gi|223545524|gb|EEF47029.1| sigma factor sigb regulation protein rsbq, putative [Ricinus communis]	--	--	--	--	--	--	--	--	--	O07015	137	1.54e-09	Sigma factor SigB regulation protein RsbQ OS=Bacillus subtilis (strain 168) GN=rsbQ PE=1 SV=1	--	--	--	--	--	--	--	--	--	--
comp40598_c0	192.983	502.179	-1.3797	1.38e-11	2.03e-09	TRUE	157.068	486.59	-1.6313	1.27e-13	1.98e-11	TRUE	853	225429842	XP_002283165.1	269	8.03e-32	PREDICTED: uncharacterized protein LOC100249288 isoform 1 [Vitis vinifera] >gi|296081792|emb|CBI20797.3| unnamed protein product [Vitis vinifera]	--	--	--	--	--	--	--	--	--	--	--	--	--	PF01873//PF00684	Domain found in IF2B/IF5//DnaJ central domain	GO:0006446//GO:0006413	regulation of translational initiation//translational initiation	GO:0051082//GO:0031072//GO:0003743	unfolded protein binding//heat shock protein binding//translation initiation factor activity	GO:0005840	ribosome	--	--
comp40613_c0	236.55	692.319	-1.5493	8.18e-12	1.25e-09	TRUE	205.777	590.516	-1.5209	4.28e-07	2.19e-05	TRUE	1575	147861258	CAN81893.1	500	9.99e-55	hypothetical protein VITISV_042521 [Vitis vinifera]	--	--	--	--	--	--	--	--	--	--	--	--	--	PF01104	Bunyavirus non-structural protein NS-s	GO:0016032	viral process	--	--	--	--	--	--
comp40636_c0	3.43904	50.5913	-3.8788	3.77e-11	5.08e-09	TRUE	2.61356	66.6082	-4.6716	1.8e-15	3.66e-13	TRUE	264	--	--	--	--	--	--	--	--	--	--	--	--	--	--	--	--	--	--	--	--	--	--	--	--	--	--	--	--
comp41294_c0	2.96952	32.5296	-3.4535	4.84e-07	2.95e-05	TRUE	1.32586	29.4467	-4.4731	3.02e-08	1.97e-06	TRUE	841	--	--	--	--	--	--	--	--	--	--	--	--	--	--	--	--	--	--	--	--	--	--	--	--	--	--	--	--
comp47372_c0	213.845	483.916	-1.1782	5.74e-09	5.07e-07	TRUE	191.263	533.394	-1.4796	2.15e-11	2.44e-09	TRUE	1736	296086557	CBI32146.3	1628	0	unnamed protein product [Vitis vinifera]	359473449	XM_002264173.2	530	0	PREDICTED: Vitis vinifera uncharacterized LOC100267261 (LOC100267261), mRNA	K06941	rlmN	23S rRNA (adenine2503-C2)-methyltransferase	http://www.genome.jp/dbget-bin/www_bget?ko:K06941	Q39S71	718	2.31e-87	Dual-specificity RNA methyltransferase RlmN OS=Geobacter metallireducens (strain GS-15 / ATCC 53774 / DSM 7210) GN=rlmN PE=3 SV=1	PF04055//PF05046	Radical SAM superfamily//Mitochondrial large subunit ribosomal protein (Img2)	GO:0001510//GO:0006396//GO:0042254//GO:0006412//GO:0006364//GO:0009451	RNA methylation//RNA processing//ribosome biogenesis//translation//rRNA processing//RNA modification	GO:0008173//GO:0003735//GO:0003824//GO:0051536	RNA methyltransferase activity//structural constituent of ribosome//catalytic activity//iron-sulfur cluster binding	GO:0005622//GO:0005737//GO:0005840	intracellular//cytoplasm//ribosome	--	--
comp47578_c0	15.2562	81.5812	-2.4188	1.64e-06	8.87e-05	TRUE	20.8374	77.9203	-1.9028	7.36e-07	3.59e-05	TRUE	551	359475466	XP_002268939.2	380	2.45e-44	PREDICTED: UPF0631 protein At3g19508-like [Vitis vinifera] >gi|296083107|emb|CBI22511.3| unnamed protein product [Vitis vinifera]	449445915	XM_004140670.1	76	5.94e-30	PREDICTED: Cucumis sativus UPF0631 protein At3g19508-like, transcript variant 1 (LOC101222876), mRNA >gi|449486612|ref|XM_004157299.1| PREDICTED: Cucumis sativus UPF0631 protein At3g19508-like (LOC101224233), mRNA	--	--	--	--	Q1G3M2	302	8.59e-34	LYR motif-containing protein At3g19508 OS=Arabidopsis thaliana GN=At3g19508 PE=3 SV=1	--	--	--	--	--	--	--	--	--	--
comp48475_c0	4.90856	36.1298	-2.8798	2.03e-06	0.00010732	TRUE	7.74789	38.2747	-2.3045	4.31e-05	0.0013638	TRUE	766	--	--	--	--	--	--	--	--	--	--	--	--	--	--	--	--	--	--	--	--	--	--	--	--	--	--	--	--
comp48888_c0	253.733	657.892	-1.3745	2.25e-12	3.8e-10	TRUE	230.166	597.794	-1.377	6.93e-11	7.19e-09	TRUE	1041	225451455	XP_002270017.1	663	4.54e-83	PREDICTED: uncharacterized protein LOC100265298 isoform 1 [Vitis vinifera] >gi|296082341|emb|CBI21346.3| unnamed protein product [Vitis vinifera]	359488487	XM_002269981.2	213	8.04e-106	PREDICTED: Vitis vinifera uncharacterized LOC100265298, transcript variant 1 (LOC100265298), mRNA	--	--	--	--	--	--	--	--	PF03106	WRKY DNA -binding domain	GO:0006355	regulation of transcription, DNA-dependent	GO:0003700//GO:0043565	sequence-specific DNA binding transcription factor activity//sequence-specific DNA binding	GO:0005667	transcription factor complex	--	--
comp51918_c0	743.814	1511.27	-1.0227	7.4e-09	6.43e-07	TRUE	920.701	2673.76	-1.5381	3.08e-14	5.21e-12	TRUE	1465	449439894	XP_004137720.1	1392	0	PREDICTED: probable pyridoxal biosynthesis protein PDX1-like [Cucumis sativus] >gi|449523121|ref|XP_004168573.1| PREDICTED: probable pyridoxal biosynthesis protein PDX1-like [Cucumis sativus] >gi|307135934|gb|ADN33796.1| pyridoxal biosynthesis protein [Cucumis melo subsp. melo]	29122719	AP006080.1	410	0	Lotus japonicus genomic DNA, chromosome 6, clone: LjT48M22, TM0118c, complete sequence	--	--	--	--	Q39963	1379	0	Probable pyridoxal biosynthesis protein PDX1 OS=Hevea brasiliensis GN=PDX1 PE=2 SV=1	PF00977//PF01207//PF05690//PF00218//PF01680//PF04131//PF03523//PF03060	Histidine biosynthesis protein//Dihydrouridine synthase (Dus)//Thiazole biosynthesis protein ThiG//Indole-3-glycerol phosphate synthase//SOR/SNZ family//Putative N-acetylmannosamine-6-phosphate epimerase//Macrophage scavenger receptor//Nitronate monooxygenase	GO:0007165//GO:0009228//GO:0055114//GO:0006040//GO:0042823//GO:0008033//GO:0009094//GO:0006571//GO:0006898//GO:0006807//GO:0000162//GO:0006051//GO:0000105	signal transduction//thiamine biosynthetic process//oxidation-reduction process//amino sugar metabolic process//pyridoxal phosphate biosynthetic process//tRNA processing//L-phenylalanine biosynthetic process//tyrosine biosynthetic process//receptor-mediated endocytosis//nitrogen compound metabolic process//tryptophan biosynthetic process//N-acetylmannosamine metabolic process//histidine biosynthe…	GO:0016829//GO:0017150//GO:0004425//GO:0018580//GO:0036355//GO:0050660//GO:0005044//GO:0047465	lyase activity//tRNA dihydrouridine synthase activity//indole-3-glycerol-phosphate synthase activity//nitronate monooxygenase activity//2-iminoacetate synthase activity//flavin adenine dinucleotide binding//scavenger receptor activity//N-acylglucosamine-6-phosphate 2-epimerase activity	GO:0016020	membrane	KOG1606	Stationary phase-induced protein, SOR/SNZ family
comp52278_c0	338.742	740.099	-1.1275	3.31e-09	3.08e-07	TRUE	303.361	735.284	-1.2773	3.6e-10	3.34e-08	TRUE	1534	225463727	XP_002264488.1	1248	1.44e-166	PREDICTED: cytosolic 5'-nucleotidase 3 [Vitis vinifera] >gi|296084428|emb|CBI24987.3| unnamed protein product [Vitis vinifera]	225463726	XM_002264452.1	428	0	PREDICTED: Vitis vinifera cytosolic 5'-nucleotidase 3-like (LOC100242328), mRNA	K01081	E3.1.3.5	5'-nucleotidase	http://www.genome.jp/dbget-bin/www_bget?ko:K01081	Q7SYN4	438	4.92e-48	Cytosolic 5'-nucleotidase 3 OS=Danio rerio GN=nt5c3 PE=2 SV=2	PF05822//PF01694	Pyrimidine 5'-nucleotidase (UMPH-1)//Rhomboid family	--	--	GO:0008253//GO:0004252//GO:0000287	5'-nucleotidase activity//serine-type endopeptidase activity//magnesium ion binding	GO:0016021//GO:0005737	integral to membrane//cytoplasm	--	--
comp52358_c0	113.854	229.02	-1.0083	6.91e-05	0.0024741	TRUE	98.6267	240.961	-1.2887	1.8e-07	1e-05	TRUE	403	--	--	--	--	--	--	--	--	--	--	--	--	--	--	--	--	--	--	--	--	--	--	--	--	--	--	--	--
comp52522_c0	37.0581	97.7805	-1.3998	1.24e-05	0.00053739	TRUE	44.4574	122.713	-1.4648	1.7e-06	7.63e-05	TRUE	471	--	--	--	--	--	--	--	--	--	--	--	--	--	--	--	--	--	--	PF01702	Queuine tRNA-ribosyltransferase	GO:0006400//GO:0008616	tRNA modification//queuosine biosynthetic process	GO:0008479	queuine tRNA-ribosyltransferase activity	--	--	--	--
comp52643_c0	222.312	478.642	-1.1064	3.91e-08	2.96e-06	TRUE	201.521	504.41	-1.3237	6.57e-05	0.001959	TRUE	1553	29825611	AAO92303.1	1301	2.27e-174	gibberellin 2-oxidase 1 [Nicotiana sylvestris]	225319704	AK324265.1	266	4.17e-135	Solanum lycopersicum cDNA, clone: LEFL1074DG03, HTC in leaf	--	--	--	--	O49561	1098	4.25e-145	Gibberellin 2-beta-dioxygenase 8 OS=Arabidopsis thaliana GN=GA2OX7 PE=1 SV=2	PF03171	2OG-Fe(II) oxygenase superfamily	GO:0055114	oxidation-reduction process	GO:0016706//GO:0016491	oxidoreductase activity, acting on paired donors, with incorporation or reduction of molecular oxygen, 2-oxoglutarate as one donor, and incorporation of one atom each of oxygen into both donors//oxidoreductase activity	--	--	KOG0143	Iron/ascorbate family oxidoreductases
comp52721_c0	848.72	2178.33	-1.3599	1.27e-12	2.25e-10	TRUE	787.87	2632.61	-1.7405	1.33e-19	4.65e-17	TRUE	2032	225468200	XP_002274349.1	1805	0	PREDICTED: chaperone protein DnaJ-like [Vitis vinifera]	356567679	XM_003551997.1	282	7e-144	PREDICTED: Glycine max chaperone protein DnaJ-like (LOC100793352), mRNA	K03686	dnaJ	molecular chaperone DnaJ	http://www.genome.jp/dbget-bin/www_bget?ko:K03686	Q8DKR7	978	2.36e-124	Chaperone protein DnaJ OS=Thermosynechococcus elongatus (strain BP-1) GN=dnaJ PE=3 SV=2	PF00684	DnaJ central domain	--	--	GO:0051082//GO:0031072	unfolded protein binding//heat shock protein binding	--	--	KOG0715	Molecular chaperone (DnaJ superfamily)
comp52769_c0	354.953	799.97	-1.1723	4.26e-06	0.00020614	TRUE	368.066	851.616	-1.2102	8.63e-10	7.45e-08	TRUE	1125	388513781	AFK44952.1	575	2.21e-70	unknown [Medicago truncatula]	330318476	HM003239.1	700	0	Camellia sinensis clone U10BCDNA 1310	--	--	--	--	Q6P8E9	473	2.95e-56	NHP2-like protein 1 OS=Xenopus tropicalis GN=nhp2l1 PE=2 SV=1	--	--	--	--	--	--	--	--	KOG3387	60S ribosomal protein 15.5kD/SNU13, NHP2/L7A family (includes ribonuclease P subunit p38), involved in splicing
comp52832_c0	1368.8	2910.91	-1.0886	1.52e-10	1.83e-08	TRUE	1029.37	3233.39	-1.6513	3.58e-18	1.04e-15	TRUE	934	147845835	CAN82190.1	368	1.54e-39	hypothetical protein VITISV_031115 [Vitis vinifera]	393716187	AB623931.1	476	0	Camellia sinensis DNA, SSR marker, MSE0237	--	--	--	--	P82024	159	9.88e-13	30S ribosomal protein S21, chloroplastic (Fragment) OS=Spinacia oleracea GN=rps21 PE=1 SV=1	PF04410//PF01165	Gar1/Naf1 RNA binding region//Ribosomal protein S21	GO:0042254//GO:0001522//GO:0006412	ribosome biogenesis//pseudouridine synthesis//translation	GO:0003735	structural constituent of ribosome	GO:0005840//GO:0005622//GO:0009507	ribosome//intracellular//chloroplast	--	--
comp52916_c0	253.02	549.317	-1.1184	1.85e-08	1.49e-06	TRUE	220.137	645.568	-1.5522	1.99e-13	3.04e-11	TRUE	1229	225448890	XP_002270872.1	558	1.59e-95	PREDICTED: uncharacterized protein SYNPCC7002_A1590 [Vitis vinifera] >gi|296085939|emb|CBI31380.3| unnamed protein product [Vitis vinifera]	255583731	XM_002532573.1	111	4.79e-49	Ricinus communis conserved hypothetical protein, mRNA	--	--	--	--	--	--	--	--	--	--	--	--	--	--	--	--	--	--
comp52935_c0	7314.12	16163	-1.1439	4.51e-12	7.21e-10	TRUE	4761.92	18898.7	-1.9887	1.88e-22	9.39e-20	TRUE	1246	416681	P32980.1	822	4.18e-105	RecName: Full=ATP synthase delta chain, chloroplastic; AltName: Full=F-ATPase delta chain; Flags: Precursor >gi|19787|emb|CAA45153.1| chloroplast ATP synthase (delta subunit) [Nicotiana tabacum]	312282116	AK352838.1	135	2.21e-62	Thellungiella halophila mRNA, complete cds, clone: RTFL01-11-D05	--	--	--	--	P32980	822	2.82e-106	ATP synthase delta chain, chloroplastic OS=Nicotiana tabacum GN=ATPD PE=2 SV=1	PF03495//PF00213	Clostridial binary toxin B/anthrax toxin PA//ATP synthase delta (OSCP) subunit	GO:0009405//GO:0015986	pathogenesis//ATP synthesis coupled proton transport	GO:0046933	proton-transporting ATP synthase activity, rotational mechanism	GO:0005576//GO:0045261//GO:0009535//GO:0045259	extracellular region//proton-transporting ATP synthase complex, catalytic core F(1)//chloroplast thylakoid membrane//proton-transporting ATP synthase complex	KOG1662	Mitochondrial F1F0-ATP synthase, subunit OSCP/ATP5
comp52969_c0	37.8447	176.429	-2.2209	4.7e-09	4.22e-07	TRUE	55.1024	194.451	-1.8192	2.29e-11	2.58e-09	TRUE	945	351734434	NP_001237024.1	497	9.56e-59	uncharacterized protein LOC100306067 precursor [Glycine max] >gi|255627431|gb|ACU14060.1| unknown [Glycine max]	--	--	--	--	--	--	--	--	--	--	--	--	--	PF05502	Dynactin p62 family	--	--	--	--	GO:0005869	dynactin complex	--	--
comp53027_c0	13.8019	67.6564	-2.2934	4.47e-08	3.35e-06	TRUE	7.56232	40.8784	-2.4344	4.6e-06	0.00018608	TRUE	517	--	--	--	--	--	--	--	--	--	--	--	--	--	--	--	--	--	--	--	--	--	--	--	--	--	--	--	--
comp53094_c0	280.959	811.94	-1.531	1.66e-15	4.54e-13	TRUE	296.143	987.057	-1.7368	2.16e-12	2.85e-10	TRUE	1605	363814481	NP_001242875.1	1299	6.36e-174	uncharacterized protein LOC100798970 [Glycine max] >gi|255636913|gb|ACU18789.1| unknown [Glycine max]	225463048	XM_002268071.1	385	0	PREDICTED: Vitis vinifera uncharacterized LOC100267134 (LOC100267134), mRNA	--	--	--	--	Q0WPT7	1144	1.82e-151	Uncharacterized methyltransferase At2g41040, chloroplastic OS=Arabidopsis thaliana GN=At2g41040 PE=1 SV=1	PF05175//PF03141//PF08241//PF01209//PF05148//PF02390	Methyltransferase small domain//Putative S-adenosyl-L-methionine-dependent methyltransferase//Methyltransferase domain//ubiE/COQ5 methyltransferase family//Hypothetical methyltransferase//Putative methyltransferase	GO:0008033//GO:0009451//GO:0008152//GO:0032259//GO:0006400	tRNA processing//RNA modification//metabolic process//methylation//tRNA modification	GO:0008176//GO:0008168	tRNA (guanine-N7-)-methyltransferase activity//methyltransferase activity	--	--	KOG1269	SAM-dependent methyltransferases
comp53123_c0	223.69	544.775	-1.2842	1.47e-10	1.78e-08	TRUE	254.189	644.597	-1.3425	4.46e-11	4.77e-09	TRUE	735	224054544	XP_002298313.1	178	2.71e-13	predicted protein [Populus trichocarpa] >gi|222845571|gb|EEE83118.1| predicted protein [Populus trichocarpa]	--	--	--	--	--	--	--	--	--	Q4PSU4	173	1.52e-13	Agamous-like MADS-box protein AGL61 OS=Arabidopsis thaliana GN=AGL61 PE=1 SV=1	PF00319	SRF-type transcription factor (DNA-binding and dimerisation domain)	GO:0006355	regulation of transcription, DNA-dependent	GO:0046983//GO:0003677	protein dimerization activity//DNA binding	GO:0005634	nucleus	KOG0014	MADS box transcription factor
comp53215_c0	1823.7	5437.74	-1.5761	1.49e-20	7.82e-18	TRUE	881.446	7138.74	-3.0177	3.93e-56	2.1e-52	TRUE	703	1345787	P48387.1	879	1.42e-114	RecName: Full=Chalcone synthase 2; AltName: Full=Naringenin-chalcone synthase 2 >gi|567937|dbj|BAA05641.1| chalcone synthase [Camellia sinensis]	567936	D26594.1	657	0	Camellia sinensis CHS2 mRNA for chalcone synthase, complete cds, clone: VEG37	K00660	CHS	chalcone synthase	http://www.genome.jp/dbget-bin/www_bget?ko:K00660	P48387	879	9.58e-116	Chalcone synthase 2 OS=Camellia sinensis GN=CHS2 PE=2 SV=1	PF08541//PF02797	3-Oxoacyl-[acyl-carrier-protein (ACP)] synthase III C terminal//Chalcone and stilbene synthases, C-terminal domain	GO:0009813//GO:0008610	flavonoid biosynthetic process//lipid biosynthetic process	GO:0016746//GO:0016747//GO:0016210	transferase activity, transferring acyl groups//transferase activity, transferring acyl groups other than amino-acyl groups//naringenin-chalcone synthase activity	--	--	--	--
comp53215_c1	927.965	3716.6	-2.0018	3.34e-30	4.32e-27	TRUE	843.602	4323.22	-2.3575	1.02e-29	1.08e-26	TRUE	1472	224056853	XP_002299056.1	1620	0	predicted protein [Populus trichocarpa] >gi|118485792|gb|ABK94744.1| unknown [Populus trichocarpa] >gi|222846314|gb|EEE83861.1| predicted protein [Populus trichocarpa]	225321220	AK325431.1	358	0	Solanum lycopersicum cDNA, clone: LEFL1096CD12, HTC in leaf	K01623	ALDO	fructose-bisphosphate aldolase, class I	http://www.genome.jp/dbget-bin/www_bget?ko:K01623	P46256	1570	0	Fructose-bisphosphate aldolase, cytoplasmic isozyme 1 OS=Pisum sativum PE=2 SV=1	PF00274	Fructose-bisphosphate aldolase class-I	GO:0015976//GO:0006013//GO:0006020//GO:0006098//GO:0006096//GO:0006094//GO:0001666//GO:0006000	carbon utilization//mannose metabolic process//inositol metabolic process//pentose-phosphate shunt//glycolysis//gluconeogenesis//response to hypoxia//fructose metabolic process	GO:0004332	fructose-bisphosphate aldolase activity	GO:0009507	chloroplast	KOG1557	Fructose-biphosphate aldolase
comp53215_c2	1256.25	3754.6	-1.5795	1.79e-16	5.64e-14	TRUE	595.617	4944.11	-3.0533	7.86e-56	3.95e-52	TRUE	406	320117902	ADW11243.1	740	3.25e-95	chalcone synthase 2 [Camellia chekiangoleosa] >gi|378749112|gb|AFC37243.1| chalcone synthase 2 [Camellia chekiangoleosa]	567936	D26594.1	397	0	Camellia sinensis CHS2 mRNA for chalcone synthase, complete cds, clone: VEG37	K00660	CHS	chalcone synthase	http://www.genome.jp/dbget-bin/www_bget?ko:K00660	P48387	739	2.47e-96	Chalcone synthase 2 OS=Camellia sinensis GN=CHS2 PE=2 SV=1	PF00195	Chalcone and stilbene synthases, N-terminal domain	GO:0009058	biosynthetic process	GO:0016746//GO:0016747	transferase activity, transferring acyl groups//transferase activity, transferring acyl groups other than amino-acyl groups	--	--	--	--
comp53215_c3	309.888	875.016	-1.4976	3.29e-12	5.4e-10	TRUE	134.463	1138.29	-3.0816	3.85e-47	1.27e-43	TRUE	205	291501683	ADE08524.1	354	2.54e-40	chalcone synthase [Camellia transarisanensis]	291501676	GU722502.1	205	3.89e-102	Camellia sinensis isolate T1236 chalcone synthase gene, partial cds	K00660	CHS	chalcone synthase	http://www.genome.jp/dbget-bin/www_bget?ko:K00660	P48387	360	4.92e-41	Chalcone synthase 2 OS=Camellia sinensis GN=CHS2 PE=2 SV=1	PF00195//PF08392//PF08545	Chalcone and stilbene synthases, N-terminal domain//FAE1/Type III polyketide synthase-like protein//3-Oxoacyl-[acyl-carrier-protein (ACP)] synthase III	GO:0009058//GO:0006633//GO:0042967	biosynthetic process//fatty acid biosynthetic process//acyl-carrier-protein biosynthetic process	GO:0016746//GO:0004315//GO:0016747	transferase activity, transferring acyl groups//3-oxoacyl-[acyl-carrier-protein] synthase activity//transferase activity, transferring acyl groups other than amino-acyl groups	GO:0005835//GO:0016020	fatty acid synthase complex//membrane	--	--
comp53215_c4	373.974	1251.87	-1.7431	4.01e-21	2.2e-18	TRUE	181.332	1679.7	-3.2115	4.91e-37	1.05e-33	TRUE	258	320117902	ADW11243.1	189	1.41e-15	chalcone synthase 2 [Camellia chekiangoleosa] >gi|378749112|gb|AFC37243.1| chalcone synthase 2 [Camellia chekiangoleosa]	567936	D26594.1	162	4.04e-78	Camellia sinensis CHS2 mRNA for chalcone synthase, complete cds, clone: VEG37	K00660	CHS	chalcone synthase	http://www.genome.jp/dbget-bin/www_bget?ko:K00660	P48387	189	9.79e-17	Chalcone synthase 2 OS=Camellia sinensis GN=CHS2 PE=2 SV=1	PF00195	Chalcone and stilbene synthases, N-terminal domain	GO:0009058	biosynthetic process	GO:0016746//GO:0016747	transferase activity, transferring acyl groups//transferase activity, transferring acyl groups other than amino-acyl groups	--	--	--	--
comp53332_c0	435.033	960.894	-1.1433	4.93e-10	5.3e-08	TRUE	242.164	1079.75	-2.1566	4.23e-17	1.07e-14	TRUE	648	359472929	XP_003631217.1	166	1.13e-12	PREDICTED: uncharacterized protein LOC100852785 [Vitis vinifera]	--	--	--	--	--	--	--	--	--	--	--	--	--	--	--	--	--	--	--	--	--	--	--
comp53393_c0	753.016	1581.99	-1.071	1.48e-09	1.48e-07	TRUE	652.649	1312.83	-1.0083	0.00034846	0.0084143	TRUE	4351	356526755	XP_003531982.1	4841	0	PREDICTED: geminivirus Rep-interacting motor protein-like [Glycine max]	359496385	XM_002267174.2	1386	0	PREDICTED: Vitis vinifera geminivirus Rep-interacting motor protein-like (LOC100251513), partial mRNA	--	--	--	--	Q9LX99	4429	0	Geminivirus Rep-interacting motor protein OS=Arabidopsis thaliana GN=GRIMP PE=1 SV=1	PF00225//PF09726	Kinesin motor domain//Transmembrane protein	GO:0007018//GO:0007017	microtubule-based movement//microtubule-based process	GO:0003777//GO:0008017//GO:0005524	microtubule motor activity//microtubule binding//ATP binding	GO:0016021//GO:0045298//GO:0005874	integral to membrane//tubulin complex//microtubule	KOG0239	Kinesin (KAR3 subfamily)
comp53406_c0	650.716	1859.1	-1.5145	1.19e-17	4.45e-15	TRUE	637.451	2529.28	-1.9883	1.71e-25	1.14e-22	TRUE	1049	1709692	P54153.1	849	6.25e-111	RecName: Full=Peptide methionine sulfoxide reductase; AltName: Full=Fruit-ripening protein E4; AltName: Full=Peptide-methionine (S)-S-oxide reductase; Short=Peptide Met(O) reductase; AltName: Full=Protein-methionine-S-oxide reductase >gi|7580480|gb|AAB23481.2| fruit-ripening gene [Solanum lycopersicum]	349709974	FQ378785.1	265	1e-134	Vitis vinifera clone SS0AEB12YH17	K07304	msrA	peptide-methionine (S)-S-oxide reductase	http://www.genome.jp/dbget-bin/www_bget?ko:K07304	P54153	849	4.22e-112	Peptide methionine sulfoxide reductase (Fragment) OS=Solanum lycopersicum GN=E4 PE=3 SV=1	PF01625	Peptide methionine sulfoxide reductase	GO:0055114//GO:0006464	oxidation-reduction process//cellular protein modification process	GO:0008113	peptide-methionine (S)-S-oxide reductase activity	--	--	KOG1635	Peptide methionine sulfoxide reductase
comp53418_c0	70.4485	205.24	-1.5427	1.97e-09	1.92e-07	TRUE	58.0107	202.465	-1.8033	7.23e-11	7.46e-09	TRUE	1149	225460817	XP_002276902.1	1098	1.63e-145	PREDICTED: long-chain-alcohol O-fatty-acyltransferase-like [Vitis vinifera]	356524306	XM_003530723.1	94	1.26e-39	PREDICTED: Glycine max probable long-chain-alcohol O-fatty-acyltransferase 1-like (LOC100811192), mRNA	--	--	--	--	Q9XGY6	842	2.68e-108	Long-chain-alcohol O-fatty-acyltransferase OS=Simmondsia chinensis PE=1 SV=1	--	--	--	--	--	--	--	--	--	--
comp53431_c0	1366.62	4469.26	-1.7094	9.05e-12	1.37e-09	TRUE	792.915	4120.88	-2.3777	8.19e-36	1.63e-32	TRUE	877	225426925	XP_002264891.1	501	2.89e-59	PREDICTED: 21 kDa protein [Vitis vinifera] >gi|147832320|emb|CAN71118.1| hypothetical protein VITISV_041020 [Vitis vinifera]	--	--	--	--	--	--	--	--	--	P17407	404	2.96e-46	21 kDa protein OS=Daucus carota PE=2 SV=1	PF04043	Plant invertase/pectin methylesterase inhibitor	GO:0005985//GO:0005982	sucrose metabolic process//starch metabolic process	GO:0030599//GO:0004857	pectinesterase activity//enzyme inhibitor activity	--	--	--	--
comp53442_c0	111.897	261.352	-1.2238	4.26e-07	2.63e-05	TRUE	98.5451	268.792	-1.4476	7.12e-09	5.24e-07	TRUE	1389	224093568	XP_002309937.1	537	3.7e-63	predicted protein [Populus trichocarpa] >gi|222852840|gb|EEE90387.1| predicted protein [Populus trichocarpa]	225438397	XM_002274699.1	195	1.1e-95	PREDICTED: Vitis vinifera psbP domain-containing protein 2, chloroplastic-like (LOC100245853), mRNA	--	--	--	--	Q8VY52	455	6.05e-52	PsbP domain-containing protein 2, chloroplastic OS=Arabidopsis thaliana GN=PPD2 PE=1 SV=1	PF01789	PsbP	GO:0015979	photosynthesis	GO:0005509	calcium ion binding	GO:0009523//GO:0009507//GO:0009654//GO:0019898	photosystem II//chloroplast//oxygen evolving complex//extrinsic to membrane	--	--
comp53522_c0	176.97	561.891	-1.6668	1.66e-11	2.4e-09	TRUE	214.501	569.759	-1.4094	3.47e-11	3.78e-09	TRUE	1492	330541520	AEC32109.1	1308	1.2e-176	ABC transporter family protein [Camellia sinensis]	330541519	HQ423146.1	1294	0	Camellia sinensis cultivar Zhenghe Dabaicha ABC transporter family protein mRNA, complete cds	K12608	CAF16	CCR4-NOT complex subunit CAF16	http://www.genome.jp/dbget-bin/www_bget?ko:K12608	Q3EDJ0	976	9.36e-128	ABC transporter I family member 19 OS=Arabidopsis thaliana GN=ABCI19 PE=2 SV=1	PF07728//PF08477//PF00448//PF00006//PF10662//PF00004//PF06414//PF00025//PF03193//PF00005	AAA domain (dynein-related subfamily)//Miro-like protein//SRP54-type protein, GTPase domain//ATP synthase alpha/beta family, nucleotide-binding domain//Ethanolamine utilisation - propanediol utilisation//ATPase family associated with various cellular activities (AAA)//Zeta toxin//ADP-ribosylation factor family//Protein of unknown function, DUF258//ABC transporter	GO:0006576//GO:0006200//GO:0006614//GO:0007264	cellular biogenic amine metabolic process//ATP catabolic process//SRP-dependent cotranslational protein targeting to membrane//small GTPase mediated signal transduction	GO:0005524//GO:0016301//GO:0016887//GO:0005525//GO:0003924	ATP binding//kinase activity//ATPase activity//GTP binding//GTPase activity	GO:0005622	intracellular	KOG2355	Predicted ABC-type transport, ATPase component/CCR4 associated factor
comp53571_c0	1897.84	4131.6	-1.1223	3.13e-11	4.28e-09	TRUE	1493.82	3841.14	-1.3625	7.04e-13	1.01e-10	TRUE	1250	225451038	XP_002284939.1	1095	1.22e-145	PREDICTED: UPF0603 protein At1g54780, chloroplastic [Vitis vinifera] >gi|296088289|emb|CBI36734.3| unnamed protein product [Vitis vinifera]	356576762	XM_003556451.1	300	4.2e-154	PREDICTED: Glycine max UPF0603 protein At1g54780, chloroplastic-like (LOC100778682), mRNA	--	--	--	--	Q6ATY4	905	5.81e-118	UPF0603 protein Os05g0401100, chloroplastic OS=Oryza sativa subsp. japonica GN=Os05g0401100 PE=3 SV=1	--	--	--	--	--	--	--	--	--	--
comp53597_c0	2088.6	4260.32	-1.0284	7.76e-10	8.07e-08	TRUE	1577.75	4993.07	-1.6621	3.32e-19	1.09e-16	TRUE	1183	198400335	ACH87176.1	1161	3.96e-157	50S ribosomal protein L5 [Camellia sinensis]	198400334	FJ014479.1	929	0	Camellia sinensis 50S ribosomal protein L5 mRNA, complete cds	--	--	--	--	O04603	919	5.05e-121	50S ribosomal protein L5, chloroplastic OS=Arabidopsis thaliana GN=RPL5 PE=1 SV=1	PF00673//PF00281	ribosomal L5P family C-terminus//Ribosomal protein L5	GO:0042254//GO:0006412	ribosome biogenesis//translation	GO:0003735	structural constituent of ribosome	GO:0005840	ribosome	KOG0398	Mitochondrial/chloroplast ribosomal protein L5/L7
comp53610_c0	468.371	3152.04	-2.7506	3.92e-49	1.52e-45	TRUE	318.159	3057.56	-3.2646	5.19e-57	3.17e-53	TRUE	1048	225456515	XP_002284699.1	493	3.46e-57	PREDICTED: uncharacterized protein LOC100259528 [Vitis vinifera]	225456514	XM_002284663.1	163	5.05e-78	PREDICTED: Vitis vinifera uncharacterized LOC100259528 (LOC100259528), mRNA	--	--	--	--	P24297	118	9.27e-07	Rubredoxin OS=Pyrococcus furiosus (strain ATCC 43587 / DSM 3638 / JCM 8422 / Vc1) GN=rub PE=1 SV=2	PF04828//PF02150//PF00096//PF00301//PF05191	Glutathione-dependent formaldehyde-activating enzyme//RNA polymerases M/15 Kd subunit//Zinc finger, C2H2 type//Rubredoxin//Adenylate kinase, active site lid	GO:0006144//GO:0046034//GO:0006206//GO:0006351//GO:0008152	purine nucleobase metabolic process//ATP metabolic process//pyrimidine nucleobase metabolic process//transcription, DNA-dependent//metabolic process	GO:0005506//GO:0003677//GO:0046872//GO:0016846//GO:0004017//GO:0003899	iron ion binding//DNA binding//metal ion binding//carbon-sulfur lyase activity//adenylate kinase activity//DNA-directed RNA polymerase activity	GO:0005730	nucleolus	--	--
comp53713_c0	78.2656	163.319	-1.0612	0.00026392	0.0078838	TRUE	55.2116	118.403	-1.1007	0.00032446	0.0079153	TRUE	976	297735041	CBI17403.3	759	1.59e-89	unnamed protein product [Vitis vinifera]	224134145	XM_002327731.1	87	8.3e-36	Populus trichocarpa predicted protein, mRNA	K11498	CENPE	centromeric protein E	http://www.genome.jp/dbget-bin/www_bget?ko:K11498	--	--	--	--	--	--	GO:0007018//GO:0007017	microtubule-based movement//microtubule-based process	GO:0005524//GO:0003777	ATP binding//microtubule motor activity	GO:0005875//GO:0005874	microtubule associated complex//microtubule	--	--
comp53738_c0	3340.26	7602.38	-1.1865	1.47e-12	2.54e-10	TRUE	3167.45	7540.29	-1.2513	6.24e-07	3.08e-05	TRUE	1693	225444472	XP_002272701.1	1925	0	PREDICTED: aminomethyltransferase, mitochondrial [Vitis vinifera]	225444471	XM_002272665.1	655	0	PREDICTED: Vitis vinifera aminomethyltransferase, mitochondrial-like (LOC100250401), mRNA	--	--	--	--	P54260	1893	0	Aminomethyltransferase, mitochondrial OS=Solanum tuberosum GN=GDCST PE=2 SV=1	PF01571	Aminomethyltransferase folate-binding domain	GO:0006546//GO:0046686//GO:0006544//GO:0006563//GO:0006566	glycine catabolic process//response to cadmium ion//glycine metabolic process//L-serine metabolic process//threonine metabolic process	GO:0008483//GO:0004047	transaminase activity//aminomethyltransferase activity	GO:0005737//GO:0005739//GO:0016020//GO:0009941//GO:0022626//GO:0048046	cytoplasm//mitochondrion//membrane//chloroplast envelope//cytosolic ribosome//apoplast	KOG2770	Aminomethyl transferase
comp53758_c0	7293.29	17608.8	-1.2717	1.23e-14	2.99e-12	TRUE	7116.89	23236.1	-1.707	2.13e-20	8.03e-18	TRUE	1578	225440003	XP_002281642.1	829	4.24e-104	PREDICTED: 31 kDa ribonucleoprotein, chloroplastic isoform 1 [Vitis vinifera]	349713691	FQ391659.1	218	2.05e-108	Vitis vinifera clone SS0AP1YB06	--	--	--	--	Q08935	750	1.27e-93	29 kDa ribonucleoprotein A, chloroplastic OS=Nicotiana sylvestris PE=2 SV=1	PF00076	RNA recognition motif. (a.k.a. RRM, RBD, or RNP domain)	GO:0045087//GO:0009737//GO:0009409	innate immune response//response to abscisic acid stimulus//response to cold	GO:0003676//GO:0008266//GO:0000166	nucleic acid binding//poly(U) RNA binding//nucleotide binding	GO:0009570//GO:0010319//GO:0009941//GO:0009535	chloroplast stroma//stromule//chloroplast envelope//chloroplast thylakoid membrane	KOG0118	FOG: RRM domain
comp53869_c0	864.163	2276.85	-1.3977	1.12e-15	3.14e-13	TRUE	803.552	2866.17	-1.8347	1.39e-21	6.37e-19	TRUE	1220	359490527	XP_002268307.2	455	4.31e-47	PREDICTED: ATP-dependent zinc metalloprotease FTSH 11, chloroplastic/mitochondrial-like [Vitis vinifera]	359490526	XM_002268271.2	140	3.6e-65	PREDICTED: Vitis vinifera ATP-dependent zinc metalloprotease FTSH 11, chloroplastic/mitochondrial-like (LOC100250114), mRNA	--	--	--	--	Q9FGM0	425	3.14e-44	ATP-dependent zinc metalloprotease FTSH 11, chloroplastic/mitochondrial OS=Arabidopsis thaliana GN=FTSH11 PE=1 SV=1	--	--	--	--	--	--	--	--	--	--
comp53870_c0	1018.07	2933.32	-1.5267	1.39e-18	5.88e-16	TRUE	794.048	3923.01	-2.3047	2.02e-32	2.62e-29	TRUE	1136	255550389	XP_002516245.1	1121	4.05e-150	chlorophyll A/B binding protein, putative [Ricinus communis] >gi|223544731|gb|EEF46247.1| chlorophyll A/B binding protein, putative [Ricinus communis]	255550388	XM_002516199.1	328	1.04e-169	Ricinus communis chlorophyll A/B binding protein, putative, mRNA	K08908	LHCA2	light-harvesting complex I chlorophyll a/b binding protein 2	http://www.genome.jp/dbget-bin/www_bget?ko:K08908	P13869	800	3.31e-103	Chlorophyll a-b binding protein, chloroplastic OS=Petunia hybrida PE=2 SV=1	--	--	GO:0009765	photosynthesis, light harvesting	--	--	GO:0016020//GO:0009507	membrane//chloroplast	--	--
comp53897_c0	682.116	2054.92	-1.591	2.17e-19	9.98e-17	TRUE	482.064	2548.58	-2.4024	3.86e-34	5.89e-31	TRUE	499	225428637	XP_002284808.1	310	1.51e-33	PREDICTED: uncharacterized protein LOC100255593 [Vitis vinifera]	--	--	--	--	--	--	--	--	--	--	--	--	--	--	--	--	--	--	--	--	--	--	--
comp53897_c1	164.089	651.64	-1.9896	3.19e-22	1.97e-19	TRUE	128.363	694.262	-2.4352	7.4e-28	6.59e-25	TRUE	359	--	--	--	--	--	--	--	--	--	--	--	--	--	--	--	--	--	--	--	--	--	--	--	--	--	--	--	--
comp53930_c0	373.978	903.677	-1.2729	1.23e-11	1.82e-09	TRUE	305.49	1013.24	-1.7298	4.49e-17	1.13e-14	TRUE	342	225427234	XP_002280707.1	181	5.45e-15	PREDICTED: glycine cleavage system H protein, mitochondrial isoform 1 [Vitis vinifera] >gi|297742112|emb|CBI33899.3| unnamed protein product [Vitis vinifera]	--	--	--	--	--	--	--	--	--	P93255	180	6.14e-16	Glycine cleavage system H protein, mitochondrial OS=Mesembryanthemum crystallinum GN=GDCSH PE=2 SV=1	PF01597	Glycine cleavage H-protein	GO:0019464//GO:0006546	glycine decarboxylation via glycine cleavage system//glycine catabolic process	--	--	GO:0005739//GO:0005960	mitochondrion//glycine cleavage complex	--	--
[truncated: 681 more rows]

## Sheet: Table S5
Table S5 | DEGs encoding putative TFs in C. sinensis were identified between both the T3d_Z vs. T3d_W group and the T6d_Z vs. T6d_W group.
[truncated: 52 more rows]

## Sheet: Table S6
Table S6 | DEGs for the T6d_Z vs. the T3d_Z group.
Table S6A | Differentially co-expressed genes that were up-regulated in the T6d_Z vs the T3d_Z group.
[truncated: 101 more rows]

## Sheet: Table S7
Table S7 Unigenes involved in the top 20 enriched KEGG pathways.
Table S7A T3d_Z vs. T3d_W
#Term	Database	ID	Input number	Background number	percentage	P-Value	Corrected P-Value	Input	Hyperlink
[truncated: 42 more rows]
